# Supplementary material for: Sputum Metabolites Associated with Nontuberculous Mycobacterial Infection in Cystic Fibrosis
Source: mSphere. 2022 Apr 28;7(3):e00104-22. doi: 10.1128/msphere.00104-22 (PMC9241540; doi:10.1128/msphere.00104-22)
Supplement: TABLE S2 [file msphere.00104-22-s0003.xlsx]

## Sheet: Sheet1
University of Michigan MICH-0302-VWTA+ Nontuberculous mycobacterial infection in cystic fibrosis							Subject 998 replicate sample J0611 excluded from group analyses.
Heat map of statistically significant biochemicals profiled in this study.							Data Normalization: Mass Extracted			Fold of Change							Statistical Values
										Welch's Two-Sample t-Test				Paired t-Test	Simple Ratio		Welch's Two-Sample t-Test								Paired t-Test			Mean Values				Individual Values			% Filled Values
Pathway Sort Order	Super Pathway	Sub Pathway	Biochemical Name	Platform	Comp ID	KEGG	HMDB	PubChem		NTM Pre Ctrl	NTM Post Ctrl	NTM All Ctrl	NTM Post NTM Pre	NTM Post NTM Pre	J0611 J0162		NTM Pre / Ctrl		NTM Post / Ctrl		NTM All / Ctrl		NTM Post / NTM Pre		NTM Post / NTM Pre			Ctrl	NTM Pre	NTM Post	NTM All	J0162	J0611		Ctrl	NTM Pre	NTM Post		Super Pathway	Sub Pathway	Chemical ID	CAS	RI	Mass
																X	p-value	q-value	p-value	q-value	p-value	q-value	p-value	q-value	p-value	q-value	X							X				X
1	Amino Acid	Glycine, Serine and Threonine Metabolism	glycine	LC/MS pos early	58	C00037	HMDB00123	750		0.85	0.94	0.91	1.11	1.37	1.08		0.1845	0.4862	0.5154	0.5994	0.2323	0.3544	0.3596	0.9996	0.8918	0.9948		1.0128	0.8562	0.949	0.9173	0.8285	0.8932		100	100	100		Amino Acid	Glycine, Serine and Threonine Metabolism	340	56-40-6	1375	76.0393
2			N-acetylglycine	LC/MS pos early	27710		HMDB00532	10972		0.92	1.11	1.04	1.21	1.55	1.5		0.988	0.7572	0.8975	0.704	0.9151	0.5922	0.9123	0.9996	0.1946	0.9948		1.2987	1.1906	1.442	1.3562	1.1203	1.6812		100	100	100		Amino Acid	Glycine, Serine and Threonine Metabolism	100001006	543-24-8	826	118.05
4			sarcosine	LC/MS pos early	1516	C00213	HMDB00271	1088		1.7	1.65	1.67	0.97	1.61	2.99		0.4665	0.5884	0.1912	0.4937	0.1838	0.3179	0.8416	0.9996	0.9203	0.9948		1.2207	2.0706	2.0137	2.0331	0.1472	0.4401		96	79	89		Amino Acid	Glycine, Serine and Threonine Metabolism	1023	107-97-1	1280	90.055
5			dimethylglycine	LC/MS pos early	5086	C01026	HMDB00092	673		1.49	1.48	1.48	0.99	1.42	2.66		0.9397	0.7519	0.4276	0.5734	0.527	0.4642	0.6664	0.9996	0.5076	0.9948		1.1983	1.7839	1.7748	1.7779	0.6611	1.7582		100	100	100		Amino Acid	Glycine, Serine and Threonine Metabolism	806	1118-68-9	1104	104.071
6			betaine	LC/MS pos early	3141	C00719	HMDB00043	247		0.78	0.96	0.9	1.23	1.26	8.65		0.1335	0.4833	0.4067	0.5685	0.1663	0.3074	0.3926	0.9996	0.3164	0.9948		1.1616	0.9088	1.1145	1.0443	0.3034	2.6249		100	100	100		Amino Acid	Glycine, Serine and Threonine Metabolism	799	107-43-7	1064	118.086
9			serine	LC/MS pos early	1648	C00065	HMDB00187	5951		0.71	0.86	0.81	1.21	1.35	1.59		0.0373	0.4833	0.0995	0.4242	0.0125	0.1582	0.2135	0.9996	0.7613	0.9948		1.1019	0.7792	0.9432	0.8872	0.9224	1.4673		100	100	100		Amino Acid	Glycine, Serine and Threonine Metabolism	503	56-45-1	1239	106.05
10			N-acetylserine	LC/MS polar	37076		HMDB02931	65249		1.37	1.04	1.15	0.76	1.38	1.68		0.7704	0.7094	0.929	0.7126	0.8864	0.5805	0.7455	0.9996	0.1962	0.9948		1.0709	1.4662	1.1141	1.2343	0.6994	1.1771		100	100	100		Amino Acid	Glycine, Serine and Threonine Metabolism	100001851	97-14-3	2000	146.046
16			threonine	LC/MS pos early	1284	C00188	HMDB00167	6288		0.61	0.8	0.74	1.31	1.72	1.52		0.0263	0.4833	0.0701	0.4201	0.0071	0.128	0.2481	0.9996	0.789	0.9948		1.3012	0.7992	1.0463	0.9619	0.9471	1.4395		100	100	100		Amino Acid	Glycine, Serine and Threonine Metabolism	564	72-19-5	1514	120.066
17			N-acetylthreonine	LC/MS neg	33939		HMDB62557	152204		1.1	0.95	1	0.87	1.21	1.54		0.4354	0.5745	0.4434	0.5773	0.3079	0.3903	0.71	0.9996	0.6858	0.9948		1.0521	1.1595	1.0034	1.0567	0.5285	0.8137		100	100	100		Amino Acid	Glycine, Serine and Threonine Metabolism	100001274	17093-74-2	821.6	160.062
22			O-acetylhomoserine	LC/MS pos early	31539	C01077		439389		1.32	1.71	1.58	1.29	14.97	0.3		0.802	0.7222	0.4795	0.5923	0.7118	0.5228	0.5045	0.9996	0.3561	0.9948		1.4157	1.8731	2.4224	2.2348	0.4991	0.1487		100	86	96		Amino Acid	Glycine, Serine and Threonine Metabolism	100001129	7540-67-2	2092	162.076
28		Alanine and Aspartate Metabolism	alanine	LC/MS pos early	1126	C00041	HMDB00161	5950		0.82	0.89	0.87	1.09	1.6	1.23		0.1074	0.4833	0.1334	0.446	0.034	0.1753	0.3788	0.9996	0.3175	0.9948		0.9437	0.7729	0.8429	0.819	0.8499	1.043		100	100	100		Amino Acid	Alanine and Aspartate Metabolism	811	56-41-7	1700	90.055
30			N-acetylalanine	LC/MS polar	1585	C02847	HMDB00766	88064		0.81	0.8	0.8	0.98	1.15	0.68		0.1203	0.4833	0.0561	0.4201	0.0206	0.1652	0.7182	0.9996	0.7119	0.9948		1.0283	0.8322	0.8183	0.823	0.8016	0.5463		100	100	100		Amino Acid	Alanine and Aspartate Metabolism	1110	97-69-8	1564.8	130.051
35			aspartate	LC/MS pos early	443	C00049	HMDB00191	5960		0.79	0.81	0.8	1.03	1.34	0.97		0.1029	0.4833	0.0523	0.4201	0.0169	0.1603	0.5011	0.9996	0.3702	0.9948		1.1011	0.8661	0.889	0.8812	1.0271	0.9932		100	100	100		Amino Acid	Alanine and Aspartate Metabolism	234	56-84-8	1165	134.045
36			N-acetylaspartate (NAA)	LC/MS polar	22185	C01042	HMDB00812	65065		0.73	0.83	0.8	1.13	1.25	0.51		0.0837	0.4833	0.2578	0.5309	0.1336	0.292	0.5057	0.9996	0.3824	0.9948		1.265	0.9264	1.0483	1.0067	1.317	0.6742		100	100	100		Amino Acid	Alanine and Aspartate Metabolism	100000787	997-55-7;997-55-7	3143	174.041
39			asparagine	LC/MS pos early	512	C00152	HMDB00168	6267		1.04	1.3	1.21	1.25	17.03	7.88		0.5832	0.6406	0.3547	0.55	0.7265	0.5256	0.2299	0.9996	0.597	0.9948		0.905	0.939	1.175	1.0944	0.2676	2.1088		100	100	100		Amino Acid	Alanine and Aspartate Metabolism	917	70-47-3	1225	133.061
40			N-acetylasparagine	LC/MS pos early	33942		HMDB06028	99715		0.92	0.47	0.62	0.51	1.63	0.66		0.5854	0.6406	0.5842	0.6143	0.91	0.591	0.3117	0.9996	0.4008	0.9948		3.2504	3.0034	1.5209	2.0271	1.2661	0.8309		100	100	100		Amino Acid	Alanine and Aspartate Metabolism	100001257	4033-40-3	785	175.071
42		Glutamate Metabolism	glutamate	LC/MS pos early	57	C00025	HMDB00148	611		0.83	0.89	0.87	1.07	1.32	1.34		0.128	0.4833	0.1704	0.4785	0.0535	0.2022	0.4125	0.9996	0.4247	0.9948		0.9971	0.8323	0.8904	0.8705	0.7228	0.9668		100	100	100		Amino Acid	Glutamate Metabolism	561	56-86-0	1500	148.06
43			glutamine	LC/MS pos early	53	C00064	HMDB00641	5961		0.99	1.02	1.01	1.02	1.22	1.2		0.5038	0.6147	0.5729	0.6112	0.4215	0.4255	0.7856	0.9996	0.8834	0.9948		0.9725	0.9671	0.9889	0.9815	0.9493	1.1412		100	100	100		Amino Acid	Glutamate Metabolism	563	56-85-9	1291	147.076
45			N-acetylglutamate	LC/MS pos early	15720	C00624	HMDB01138	70914		0.6	0.72	0.68	1.2	1.42	1.42		0.1005	0.4833	0.0893	0.4242	0.0671	0.2244	0.751	0.9996	0.5268	0.9948		1.6678	0.9974	1.196	1.1282	0.7043	1.0023		100	100	100		Amino Acid	Glutamate Metabolism	100000282	5817-08-03	1050	190.071
46			N-acetylglutamine	LC/MS pos early	33943	C02716	HMDB06029	182230		1.67	0.98	1.21	0.58	1.62	1.33		0.2058	0.4984	0.9873	0.7229	0.511	0.4585	0.2144	0.9996	0.5406	0.9948		1.4798	2.4713	1.4431	1.7942	0.3346	0.4445		100	100	100		Amino Acid	Glutamate Metabolism	100001253	2490-97-3	845	189.087
48			4-hydroxyglutamate	LC/MS pos early	40499	C03079	HMDB01344	439902		1	0.95	0.97	0.95	2.47	0.17		0.4118	0.5576	0.7779	0.6789	0.5654	0.4781	0.5424	0.9996	0.1544	0.9948		1.1766	1.1822	1.1209	1.1418	1.3001	0.2202		71	71	75		Amino Acid	Glutamate Metabolism	100002544	2485-33-8	1141	164.055
51			glutamate, gamma-methyl ester	LC/MS pos early	33487		HMDB61715	68662		0.95	0.94	0.94	0.99	1.24	1.28		0.3018	0.5295	0.4686	0.5889	0.2572	0.3703	0.5371	0.9996	0.9031	0.9948		1.1161	1.0549	1.0483	1.0506	0.5372	0.6862		100	100	100		Amino Acid	Glutamate Metabolism	100001103	1499-55-4;1499-55-4	2170	162.076
52			pyroglutamine*	LC/MS pos early	46225			134508		0.84	1.17	1.06	1.4	1.74	6.21		0.2742	0.5291	0.7964	0.6818	0.7333	0.5265	0.22	0.9996	0.1556	0.9948		1.4189	1.192	1.6644	1.5031	0.2101	1.3049		100	100	100		Amino Acid	Glutamate Metabolism	100001540	2353-44-8	1900	129.066
54			beta-citrylglutamate	LC/MS neg	54923	C20775		72715786		1.14	1.2	1.18	1.05	0.87	0.27		0.4349	0.5745	0.5061	0.5994	0.3769	0.4136	0.8883	0.9996	0.2053	0.9948		0.9808	1.1182	1.1766	1.1567	1.4494	0.3866		100	100	100		Amino Acid	Glutamate Metabolism	100003271	73590-26-8	530	320.062
56			carboxyethyl-GABA	LC/MS pos early	40007		HMDB02201	2572		1.15	1.92	1.66	1.67	8.01	8.55		0.9495	0.7519	0.4968	0.5994	0.5776	0.4832	0.6318	0.9996	0.2247	0.9948		0.9395	1.0817	1.8059	1.5586	0.3173	2.7124		68	57	68		Amino Acid	Glutamate Metabolism	100003260	4386-03-02	2085	176.092
60			S-1-pyrroline-5-carboxylate	LC/MS pos early	42370	C04322	HMDB01301	1196		1.14	1.52	1.39	1.34	1.7	0.8		0.916	0.747	0.0787	0.4201	0.2227	0.3503	0.2146	0.9996	0.2277	0.9948		0.8868	1.0081	1.3467	1.2311	1.512	1.2103		89	93	100		Amino Acid	Glutamate Metabolism	35	2906-39-0	1528	114.055
67		Histidine Metabolism	histidine	LC/MS neg	59	C00135	HMDB00177	6274		0.92	0.95	0.94	1.03	1.33	1.3		0.3076	0.5295	0.4162	0.5685	0.2305	0.3544	0.5897	0.9996	0.9165	0.9948		0.9866	0.9086	0.9368	0.9271	0.6466	0.8412		100	100	100		Amino Acid	Histidine Metabolism	355	5934-29-2	755.9	154.062
68			1-methylhistidine	LC/MS pos early	30460	C01152	HMDB00001	92105		0.81	0.87	0.85	1.07	0.94	1.6		0.1473	0.4833	0.1183	0.4352	0.0483	0.1948	0.7937	0.9996	0.3605	0.9948		1.1985	0.9741	1.0404	1.0178	0.7822	1.2499		100	100	100		Amino Acid	Histidine Metabolism	100001051	332-80-9	2755	170.092
69			3-methylhistidine	LC/MS pos early	15677	C01152	HMDB00479	64969		1.08	0.87	0.94	0.81	0.85	0.96		0.881	0.737	0.4507	0.5828	0.6277	0.4978	0.4353	0.9996	0.1419	0.9948		1.1849	1.2779	1.0297	1.1145	0.3527	0.3399		100	100	100		Amino Acid	Histidine Metabolism	100000042	368-16-1	2670	170.092
70			N-acetylhistidine	LC/MS pos early	33946	C02997	HMDB32055	75619		2.04	1.05	1.39	0.52	1.79	1.25		0.1689	0.4854	0.4333	0.5734	0.2033	0.3332	0.3768	0.9996	0.7217	0.9948		1.7118	3.495	1.8	2.3788	0.3666	0.4596		100	100	100		Amino Acid	Histidine Metabolism	100001293	39145-52-3	2065	198.087
72			N-acetyl-1-methylhistidine*	LC/MS pos early	43255			53859791		2.84	1.71	2.1	0.6	3.22	1		0.2862	0.5291	0.5025	0.5994	0.3031	0.3903	0.5503	0.9996	0.6623	0.9948		1.6519	4.6903	2.8326	3.4669	0.0296	0.0296		89	86	86		Amino Acid	Histidine Metabolism	100004299		2100	212.103
74			trans-urocanate	LC/MS pos early	607	C00785	HMDB00301	736715		0.57	0.73	0.67	1.28	1.8	3.77		0.4027	0.5576	0.7714	0.6789	0.5972	0.4903	0.5235	0.9996	0.3771	0.9948		1.8834	1.0721	1.3727	1.2701	2.6708	10.0787		100	100	100		Amino Acid	Histidine Metabolism	537	104-98-3	2285	139.05
75			cis-urocanate	LC/MS pos early	40410		HMDB34174	1549103		1.26	1.74	1.58	1.38	2.21	8.99		0.9049	0.7433	0.344	0.5479	0.4456	0.4328	0.5288	0.9996	0.3876	0.9948		1.7286	2.1764	3.0095	2.725	11.5509	103.873		96	100	100		Amino Acid	Histidine Metabolism	100003425	7699-35-6	2406	139.05
76			imidazole propionate	LC/MS pos early	40730		HMDB02271	70630		1.14	1.43	1.33	1.25	2.39	4.21		0.9293	0.7519	0.5409	0.5994	0.6144	0.4937	0.7095	0.9996	0.9681	0.9948		1.9375	2.2044	2.7643	2.5731	0.0271	0.1142		100	100	100		Amino Acid	Histidine Metabolism	100003434	1074-59-5	2263	141.066
77			formiminoglutamate	LC/MS pos early	43493	C00439	HMDB00854	439233		0.25	0.39	0.34	1.57	5.2	0.84		0.2682	0.5274	0.5657	0.6091	0.4007	0.4223	0.5278	0.9996	0.4279	0.9948		4.6117	1.1576	1.8139	1.5898	1.2459	1.0483		100	100	100		Amino Acid	Histidine Metabolism	100002500	816-90-0	1880	175.071
78			imidazole lactate	LC/MS pos early	15716	C05568	HMDB02320	793		0.82	0.86	0.85	1.06	1.72	3.09		0.7489	0.7035	0.6897	0.6529	0.6597	0.5049	0.9919	0.9996	0.0578	0.9948		1.6023	1.3059	1.3844	1.3576	0.3465	1.0698		100	100	100		Amino Acid	Histidine Metabolism	100000263	14403-45-3	2040	157.061
79			carnosine	LC/MS neg	1768	C00386	HMDB00033	439224		0.31	0.47	0.42	1.49	3.23	55.24		0.4917	0.6095	0.6547	0.6393	0.5322	0.4643	0.7699	0.9996	0.3657	0.9948		3.1531	0.9907	1.4799	1.3128	0.0703	3.8832		82	86	71		Amino Acid	Histidine Metabolism	249	305-84-0	804	225.099
82			anserine	LC/MS pos early	15747	C01262	HMDB00194	112072		0.77	1.21	1.06	1.57	1.79	3.06		0.6736	0.669	0.4188	0.5689	0.4301	0.4255	0.7658	0.9996	0.9669	0.9948		2.002	1.5473	2.4294	2.1282	0.3521	1.0783		100	93	93		Amino Acid	Histidine Metabolism	100000044	10030-52-1	2924	241.13
83			histamine	LC/MS pos early	1574	C00388	HMDB00870	774		1.64	1.46	1.52	0.89	1.5	0.08		0.4992	0.6135	0.8333	0.688	0.6198	0.4947	0.6024	0.9996	0.752	0.9948		4.1722	6.8294	6.0965	6.3467	0.9998	0.084		96	93	93		Amino Acid	Histidine Metabolism	354	51-45-6	3035	112.087
85			1-methylhistamine	LC/MS pos early	43831	C05127	HMDB00898	3614		1.61	0.84	1.1	0.52	0.97	0.05		0.1943	0.4948	0.8781	0.6966	0.5764	0.4832	0.1672	0.9996	0.201	0.9948		1.7249	2.778	1.4456	1.9006	3.1502	0.1481		75	86	68		Amino Acid	Histidine Metabolism	100001204	501-75-7	3040	126.103
86			1-methyl-4-imidazoleacetate	LC/MS pos early	32350	C05828	HMDB02820	75810		1.01	0.9	0.94	0.88	1.05	1.99		0.6658	0.6657	0.7558	0.6789	0.9918	0.6054	0.5054	0.9996	0.7905	0.9948		1.3485	1.3687	1.208	1.2629	0.8555	1.7037		100	100	100		Amino Acid	Histidine Metabolism	100001208	2625-49-2	2064	141.066
87			1-methyl-5-imidazoleacetate	LC/MS pos early	62946		HMDB04988	6451814		1.85	0.77	1.14	0.41	3.28	6.77		0.545	0.6332	0.6896	0.6529	0.5487	0.471	0.7476	0.9996	0.5205	0.9948		2.3791	4.4	1.8203	2.7012	0.182	1.2329		100	93	100		Amino Acid	Histidine Metabolism	100002910	4200-48-0	1989	141.066
89			1-ribosyl-imidazoleacetate*	LC/MS pos early	61868	C05131	HMDB02331	5117448		0.61	0.85	0.77	1.39	1.78	19.82		0.0898	0.4833	0.4165	0.5685	0.1409	0.2998	0.2472	0.9996	0.2591	0.9948		1.5371	0.9421	1.305	1.1811	0.2311	4.5793		100	100	100		Amino Acid	Histidine Metabolism	100001668	29605-99-0	2006	259.092
90			4-imidazoleacetate	LC/MS pos early	32349	C02835	HMDB02024	96215		0.61	0.65	0.63	1.06	1.43	3.99		0.0754	0.4833	0.0762	0.4201	0.0293	0.1753	0.4879	0.9996	0.6818	0.9948		1.5205	0.9267	0.9846	0.9648	0.4894	1.9545		100	100	100		Amino Acid	Histidine Metabolism	100001207	645-65-8	2055	127.05
94			N-acetylhistamine	LC/MS pos early	48679	C05135	HMDB13253	69602		1.94	2.34	2.2	1.2	4.44	1		0.3633	0.5494	0.8482	0.6905	0.7277	0.5256	0.3058	0.9996	0.7427	0.9948		2.1614	4.1997	5.0558	4.7635	0.0837	0.0837		46	57	61		Amino Acid	Histidine Metabolism	100006123	673-49-4	2287	154.097
98		Lysine Metabolism	lysine	LC/MS pos early	1301	C00047	HMDB00182	5962		0.85	0.98	0.94	1.16	1.21	1.54		0.1425	0.4833	0.4978	0.5994	0.1625	0.3074	0.2921	0.9996	0.5764	0.9948		0.9649	0.8191	0.9489	0.9046	0.801	1.2296		100	100	100		Amino Acid	Lysine Metabolism	407	56-87-1	2850	147.113
99			N2-acetyllysine	LC/MS polar	36751	C12989	HMDB00446	92907		2.43	1.45	1.79	0.6	1.14	3.36		0.2811	0.5291	0.6454	0.6393	0.3595	0.4034	0.4472	0.9996	0.6623	0.9948		0.9948	2.4175	1.4446	1.7769	0.1895	0.6375		57	64	57		Amino Acid	Lysine Metabolism	100001721	1946-82-3	3372.6	187.109
100			N6-acetyllysine	LC/MS neg	36752	C02727	HMDB00206	92832		0.84	0.8	0.82	0.96	1.52	0.59		0.1398	0.4833	0.0791	0.4201	0.0306	0.1753	0.6404	0.9996	0.9942	0.9977		1.0841	0.9091	0.8723	0.8849	0.8215	0.4811		100	100	100		Amino Acid	Lysine Metabolism	100001734	692-04-6	1059	187.109
102			N2-acetyl,N6-methyllysine	LC/MS pos early	62954					1.24	1.37	1.33	1.1	1.33	16.62		0.6421	0.6538	0.9716	0.7229	0.8167	0.5563	0.6863	0.9996	0.988	0.9977		0.8961	1.1127	1.2291	1.1894	0.112	1.861		86	93	79		Amino Acid	Lysine Metabolism	100020546		2168	203.139
103			N2-acetyl,N6,N6-dimethyllysine	LC/MS pos early	63254					0.89	1.17	1.07	1.31	0.91	45.41		0.3101	0.5295	0.3694	0.5555	0.2459	0.3628	0.7812	0.9996	0.2338	0.9948		1.5759	1.4037	1.8415	1.692	0.0566	2.5703		100	100	86		Amino Acid	Lysine Metabolism	100020545		2172	217.155
104			N2,N6-diacetyllysine	LC/MS polar	48455			91827		0.82	0.9	0.87	1.1	1.39	5.11		0.4116	0.5576	0.4267	0.5734	0.3404	0.3991	0.8693	0.9996	0.7007	0.9948		1.5131	1.2386	1.3589	1.3179	0.1669	0.8527		86	79	82		Amino Acid	Lysine Metabolism	100006124	499-86-5	1554	229.119
107			N6-methyllysine	LC/MS pos early	62860	C02728	HMDB02038	164795		0.76	0.86	0.83	1.13	1.17	1.07		0.0786	0.4833	0.0896	0.4242	0.0193	0.1635	0.4721	0.9996	0.9663	0.9948		1.0124	0.7693	0.873	0.8376	0.7991	0.8562		100	100	100		Amino Acid	Lysine Metabolism	100003415	1188-07-4	2831	161.128
108			N6,N6-dimethyllysine	LC/MS pos early	62862	C05545	HMDB13287	193344		0.81	0.86	0.84	1.07	4.12	1.15		0.0991	0.4833	0.0698	0.4201	0.015	0.1603	0.5527	0.9996	0.9592	0.9948		0.9715	0.7825	0.8386	0.8195	0.6962	0.8023		100	93	93		Amino Acid	Lysine Metabolism	100020417	2259-86-1	2831	175.144
109			N6,N6,N6-trimethyllysine	LC/MS pos early	1498	C03793	HMDB01325	440120		0.83	0.86	0.85	1.04	1.52	1.21		0.1235	0.4833	0.0821	0.4201	0.0238	0.1718	0.5863	0.9996	0.9452	0.9948		0.9538	0.7885	0.8223	0.8108	0.6192	0.751		100	100	100		Amino Acid	Lysine Metabolism	189	23284-33-5	2825	189.16
110			hydroxy-N6,N6,N6-trimethyllysine*	LC/MS pos early	62959					0.85	0.97	0.93	1.14	1.21	0.75		0.3475	0.5378	0.677	0.6516	0.457	0.4387	0.5731	0.9996	0.8398	0.9948		1.0181	0.8643	0.9878	0.9456	0.8582	0.6417		96	100	100		Amino Acid	Lysine Metabolism	100021123		2759	205.155
111			5-hydroxylysine	LC/MS pos early	15685	C16741	HMDB00450	1029		0.88	0.95	0.93	1.08	1.42	0.75		0.3841	0.5523	0.6293	0.6339	0.4247	0.4255	0.5903	0.9996	0.4382	0.9948		1.0414	0.9148	0.9893	0.9638	1.3327	1.0026		96	86	96		Amino Acid	Lysine Metabolism	100000054	13204-98-3	2790	163.108
112			5-(galactosylhydroxy)-L-lysine	LC/MS pos early	43582			123986		0.88	0.93	0.91	1.05	2.99	0.82		0.7509	0.7036	0.9845	0.7229	0.8958	0.5832	0.7354	0.9996	0.3925	0.9948		0.686	0.6054	0.635	0.6249	1.2638	1.0384		46	57	54		Amino Acid	Lysine Metabolism	100002462	32448-36-5	2755	325.161
113			fructosyllysine	LC/MS pos early	46227			123708		1.05	1.36	1.26	1.3	4.22	0.25		0.8929	0.7381	0.4807	0.5926	0.6385	0.5005	0.5191	0.9996	0.8342	0.9948		0.956	1.0045	1.3018	1.2003	3.6685	0.9222		100	100	100		Amino Acid	Lysine Metabolism	100005373	21291-40-7	2784	309.166
114			saccharopine	LC/MS pos early	1495	C00449	HMDB00279	160556		1.54	1.45	1.49	0.94	1.27	0.05		0.3826	0.5523	0.695	0.6549	0.4787	0.4493	0.5843	0.9996	0.8874	0.9948		0.5799	0.8958	0.8436	0.8614	1.4869	0.0813		50	57	46		Amino Acid	Lysine Metabolism	392	997-68-2	2530	277.139
115			2-aminoadipate	LC/MS polar	6146	C00956	HMDB00510	469		1.18	1.09	1.12	0.92	1.08	2.11		0.4426	0.5764	0.8417	0.6897	0.8522	0.5707	0.3863	0.9996	0.8775	0.9948		1.1558	1.3651	1.2565	1.2936	1.7094	3.5983		93	93	89		Amino Acid	Lysine Metabolism	381	542-32-5;1118-90-7	3500	160.062
123			pipecolate	LC/MS pos early	1444	C00408	HMDB00070	849		0.97	1.07	1.03	1.1	1.51	2.35		0.8012	0.7222	0.6396	0.6384	0.6508	0.5032	0.855	0.9996	0.3457	0.9948		1.212	1.1706	1.2911	1.2499	0.626	1.4691		100	100	100		Amino Acid	Lysine Metabolism	1025	4043-87-2	2200	130.086
124			6-oxopiperidine-2-carboxylate	LC/MS pos early	43231		HMDB61705	3014237		0.75	0.85	0.82	1.13	1.15	3.29		0.0422	0.4833	0.0724	0.4201	0.0123	0.1582	0.3183	0.9996	0.8948	0.9948		1.1373	0.8537	0.9659	0.9276	0.6948	2.2846		100	86	96		Amino Acid	Lysine Metabolism	100004499	34622-39-4	1432	144.066
125			cadaverine	LC/MS pos early	15308	C01672	HMDB02322	273		0.55	0.29	0.38	0.53	3.13	6.07		0.7152	0.6863	0.2411	0.5188	0.2999	0.3889	0.6057	0.9996	0.4799	0.9948		7.7247	4.2358	2.2554	2.9316	3.6106	21.9075		96	86	86		Amino Acid	Lysine Metabolism	100000110	462-94-2;1476-39-7	3036	103.123
126			N-acetyl-cadaverine	LC/MS pos early	43530		HMDB02284	189087		0.45	0.5	0.48	1.12	3.68	5.63		0.8739	0.7366	0.7726	0.6789	0.7792	0.5403	0.9343	0.9996	0.9424	0.9948		5.1615	2.3021	2.5758	2.4824	1.5979	9.0019		93	100	100		Amino Acid	Lysine Metabolism	100002249	32343-73-0	2385	145.134
127			5-aminovalerate	LC/MS pos early	18319	C00431	HMDB03355	138		1.07	1.14	1.12	1.06	1.6	1.48		0.5021	0.6147	0.8629	0.6913	0.6328	0.5005	0.6097	0.9996	0.5767	0.9948		1.587	1.7051	1.8057	1.7714	0.0362	0.0534		100	100	100		Amino Acid	Lysine Metabolism	100000454	660-88-8	2220	118.086
128			N,N-dimethyl-5-aminovalerate	LC/MS pos early	62819					0.7	0.93	0.85	1.34	2.05	4.08		0.0349	0.4833	0.1643	0.4732	0.0294	0.1753	0.2262	0.9996	0.9174	0.9948		1.4368	0.9997	1.3388	1.223	0.3038	1.2384		100	79	100		Amino Acid	Lysine Metabolism	100020842		2290	146.118
129			N,N,N-trimethyl-5-aminovalerate	LC/MS pos early	57687			14274897		1.68	1.24	1.39	0.74	1.12	1		0.1409	0.4833	0.0976	0.4242	0.055	0.2038	0.6492	0.9996	0.909	0.9948		1.1444	1.9205	1.4179	1.5895	0.6753	0.6767		100	100	100		Amino Acid	Lysine Metabolism	100015962		2186	160.133
131		Phenylalanine Metabolism	phenylalanine	LC/MS pos early	64	C00079	HMDB00159	6140		0.85	0.96	0.93	1.13	1.2	1.6		0.1347	0.4833	0.3511	0.55	0.1021	0.2682	0.3294	0.9996	0.6084	0.9948		0.965	0.8246	0.9283	0.8929	0.9231	1.4757		100	100	100		Amino Acid	Phenylalanine Metabolism	460	63-91-2	2878	166.086
132			N-acetylphenylalanine	LC/MS neg	33950	C03519	HMDB00512	74839		1.28	1.3	1.29	1.02	1.46	9.5		0.528	0.6275	0.9655	0.7227	0.7518	0.5328	0.6018	0.9996	0.6992	0.9948		1.2042	1.537	1.5678	1.5573	0.1667	1.5833		100	100	96		Amino Acid	Phenylalanine Metabolism	100001256	2018-61-3	2597	206.082
137			1-carboxyethylphenylalanine	LC/MS neg	62566					0.8	0.66	0.71	0.83	0.86	0.55		0.3031	0.5295	0.0424	0.4175	0.0457	0.1898	0.5949	0.9996	0.1461	0.9948		1.4134	1.1244	0.9355	1	1.8061	0.998		100	100	100		Amino Acid	Phenylalanine Metabolism	100020419		2844	236.093
141			phenylpyruvate	LC/MS polar	566	C00166	HMDB00205	997		0.47	0.41	0.43	0.87	1.09	1.18		0.0409	0.4833	0.005	0.2039	0.0033	0.1107	0.8254	0.9996	0.7136	0.9948		2.9256	1.362	1.1857	1.2459	2.6183	3.0783		100	100	100		Amino Acid	Phenylalanine Metabolism	241	156-06-9	845	163.04
142			phenyllactate (PLA)	LC/MS neg	22130	C05607	HMDB00779	3848		1.03	0.68	0.8	0.65	1.28	0.69		0.701	0.681	0.121	0.4359	0.3363	0.3967	0.0972	0.9996	0.7764	0.9948		1.5383	1.5884	1.0398	1.2271	0.2495	0.1716		100	100	96		Amino Acid	Phenylalanine Metabolism	100000774	828-01-3	2208	165.056
145			phenethylamine	LC/MS pos early	12142	C05332	HMDB02017	1001		0.01	0.01	0.01	1.4	11.17	1		0.2967	0.5291	0.0933	0.4242	0.12	0.2825	0.4443	0.9996	0.6499	0.9948		114.863	0.8848	1.242	1.12	0.2334	0.2334		61	57	36		Amino Acid	Phenylalanine Metabolism	1207	64-04-0	3065	122.096
146			phenylacetate	LC/MS neg	57745	C07086	HMDB00209	999		0.94	0.51	0.66	0.54	2.04	1		0.8765	0.7369	0.5371	0.5994	0.7193	0.5241	0.548	0.9996	0.3537	0.9948		3.533	3.3229	1.8055	2.3237	0.0778	0.0778		93	71	71		Amino Acid	Phenylalanine Metabolism	100000011	103-82-2	2150	91.0554
150			4-hydroxyphenylacetate	LC/MS neg	541	C00642	HMDB00020	127		1.26	0.57	0.8	0.45	0.89	1		0.8456	0.7299	0.2843	0.5381	0.534	0.4644	0.3467	0.9996	0.1594	0.9948		1.6005	2.0202	0.9086	1.2882	0.3215	0.3215		61	50	36		Amino Acid	Phenylalanine Metabolism	144	156-38-7	1361	151.04
153		Tyrosine Metabolism	tyrosine	LC/MS pos early	1299	C00082	HMDB00158	6057		0.88	0.97	0.94	1.09	1.37	1.03		0.3122	0.5295	0.7303	0.6688	0.4234	0.4255	0.422	0.9996	0.5919	0.9948		0.9304	0.8216	0.8981	0.872	0.9675	1		100	100	100		Amino Acid	Tyrosine Metabolism	815	60-18-4	2430	182.081
154			N-acetyltyrosine	LC/MS neg	32390		HMDB00866	68310		1.34	1.39	1.37	1.04	1.47	0.55		0.4512	0.5804	0.8281	0.6862	0.6122	0.4936	0.6297	0.9996	0.6945	0.9948		0.9808	1.3112	1.3607	1.3438	0.5217	0.2852		86	100	79		Amino Acid	Tyrosine Metabolism	100001104	537-55-3	1680	222.077
155			1-carboxyethyltyrosine	LC/MS neg	62564					0.89	0.7	0.77	0.79	0.64	0.11		0.6287	0.6532	0.0514	0.4201	0.0855	0.25	0.2132	0.9996	0.0446	0.9948		1.174	1.0432	0.8238	0.8987	1.6512	0.1779		96	100	82		Amino Acid	Tyrosine Metabolism	100020421		1846	252.088
159			tyramine	LC/MS pos early	1603	C00483	HMDB00306	5610		0.15	0.22	0.19	1.48	3.14	37.19		0.6009	0.644	0.0693	0.4201	0.1249	0.283	0.3391	0.9996	0.9605	0.9948		96.4295	14.1854	20.9563	18.6443	0.055	2.0456		79	64	64		Amino Acid	Tyrosine Metabolism	1133	60-19-5	2540	138.091
164			4-hydroxyphenylpyruvate	LC/MS neg	1669	C01179	HMDB00707	979		0.4	0.53	0.48	1.33	1.84	1.56		0.0131	0.4833	0.012	0.3217	0.0027	0.1107	0.6345	0.9996	0.3497	0.9948		1.8905	0.7477	0.9956	0.9109	1.4929	2.3249		93	79	86		Amino Acid	Tyrosine Metabolism	1141	156-39-8	1690	179.035
165			tyrosol	LC/MS neg	41515	C06044	HMDB04284	10393		1.02	0.99	1	0.97	1.18	1		0.5063	0.6156	0.9475	0.7164	0.7867	0.5434	0.4852	0.9996	0.1419	0.9948		1.1915	1.2133	1.1767	1.1892	0.5142	0.5142		32	43	18		Amino Acid	Tyrosine Metabolism	100003493	501-94-0	2716	137.061
169			3-(4-hydroxyphenyl)lactate	LC/MS neg	32197	C03672	HMDB00755	9378		1.1	0.82	0.92	0.75	1.1	1.37		0.7597	0.7089	0.3612	0.55	0.6166	0.4943	0.296	0.9996	0.7544	0.9948		1.3776	1.5141	1.1345	1.2641	0.4248	0.5805		100	100	100		Amino Acid	Tyrosine Metabolism	240	6482-98-0	1379	181.051
173			phenol sulfate	LC/MS neg	32553	C02180	HMDB60015	74426		1.26	2.4	2.01	1.9	1.13	0.01		0.92	0.7475	0.789	0.6789	0.8724	0.5783	0.7711	0.9996	0.5157	0.9948		2.5716	3.2408	6.1682	5.1686	10.3924	0.1033		96	100	100		Amino Acid	Tyrosine Metabolism	100001510	937-34-8	2156	172.991
202			gentisate	LC/MS polar	18280	C00628	HMDB00152	3469		2.09	2.29	2.22	1.09	4.18	3.75		0.9919	0.7572	0.7803	0.6789	0.8377	0.5657	0.8382	0.9996	0.5392	0.9948		2.2158	4.6408	5.0664	4.9211	0.177	0.6631		100	86	86		Amino Acid	Tyrosine Metabolism	100000447	490-79-9	905	153.019
209			tyramine O-sulfate	LC/MS neg	48408		HMDB06409	153005		0.37	0.32	0.34	0.87	0.74	8.99		0.9643	0.7563	0.3836	0.56	0.5529	0.471	0.3768	0.9996	0.0826	0.9948		2.0988	0.7782	0.676	0.7109	0.2525	2.2701		43	57	29		Amino Acid	Tyrosine Metabolism	100006092	30223-92-8	1565	216.034
230		Tryptophan Metabolism	tryptophan	LC/MS pos early	54	C00078	HMDB00929	6305		0.83	0.86	0.85	1.04	1.11	1.25		0.1201	0.4833	0.1079	0.4275	0.0321	0.1753	0.5367	0.9996	0.8271	0.9948		0.9285	0.7672	0.8	0.7888	0.698	0.8708		100	100	100		Amino Acid	Tryptophan Metabolism	565	73-22-3	2986	205.097
231			N-acetyltryptophan	LC/MS neg	33959	C03137	HMDB13713	700653		0.81	1.07	0.98	1.32	1.18	9.71		0.9909	0.7572	0.788	0.6789	0.8359	0.5652	0.8116	0.9996	0.9462	0.9948		1.0471	0.8476	1.1154	1.0239	0.3781	3.6732		54	64	57		Amino Acid	Tryptophan Metabolism	100001254	1218-34-4	2630	245.093
237			C-glycosyltryptophan	LC/MS pos early	48782			10981970		0.81	0.93	0.89	1.15	1.04	1		0.0814	0.4833	0.2838	0.5381	0.0763	0.2365	0.3384	0.9996	0.5105	0.9948		1.0281	0.8342	0.9571	0.9151	0.8792	0.8772		100	100	100		Amino Acid	Tryptophan Metabolism	100006379	180509-18-6	2700	367.15
239			tryptophan betaine	LC/MS pos early	37097	C09213	HMDB61115	442106		0.36	0.63	0.54	1.73	1.42	0.16		0.1987	0.4982	0.6276	0.6337	0.3802	0.415	0.355	0.9996	0.7017	0.9948		2.1863	0.7912	1.3689	1.1716	0.2524	0.0408		89	93	96		Amino Acid	Tryptophan Metabolism	100001743	20671-76-5	2673	247.144
241			kynurenine	LC/MS pos early	15140	C00328	HMDB00684	161166		0.52	0.61	0.58	1.18	0.89	13.69		0.1766	0.4854	0.2719	0.5381	0.1474	0.3034	0.5725	0.9996	0.1492	0.9948		1.9732	1.0288	1.2119	1.1494	0.4368	5.9805		89	71	89		Amino Acid	Tryptophan Metabolism	100000265	2922-83-0	2739	209.092
245			kynurenate	LC/MS pos early	1417	C01717	HMDB00715	3845		0.17	0.39	0.31	2.25	2.61	5.91		0.0098	0.4833	0.0662	0.4201	0.0123	0.1582	0.2236	0.9996	0.05	0.9948		8.195	1.4079	3.1628	2.5636	1.2742	7.5248		100	86	96		Amino Acid	Tryptophan Metabolism	98	492-27-3	2385	190.05
247			N-formylanthranilic acid	LC/MS polar	43549	C05653	HMDB04089	101399		0.44	1.03	0.83	2.31	6.4	38.56		0.007	0.4833	0.2819	0.5381	0.0393	0.1811	0.0838	0.9996	0.1289	0.9948		1.5989	0.71	1.6397	1.3222	0.1315	5.0711		93	64	82		Amino Acid	Tryptophan Metabolism	100004561	3342-77-6	900	164.035
248			anthranilate	LC/MS pos early	4970	C00108	HMDB01123	227		0.17	0.25	0.23	1.49	1.1	10.21		0.0287	0.4833	0.0371	0.3946	0.0239	0.1718	0.8336	0.9996	0.6502	0.9948		2.8804	0.4923	0.7338	0.6514	0.4087	4.1709		61	50	46		Amino Acid	Tryptophan Metabolism	1258	118-92-3	2606	138.055
265			tryptamine	LC/MS pos early	6104	C00398	HMDB00303	1150		0.05	0.1	0.08	1.9	4.23	1		0.284	0.5291	0.5247	0.5994	0.4181	0.4255	0.5412	0.9996	0.3466	0.9948		7.1422	0.363	0.6904	0.5786	0.3155	0.3155		21	7	7		Amino Acid	Tryptophan Metabolism	1095	61-54-1	3062	161.107
267			indolelactate	LC/MS neg	18349	C02043	HMDB00671	92904		0.66	0.55	0.59	0.83	1.07	1.41		0.0781	0.4833	0.0025	0.1766	0.0022	0.1107	0.3835	0.9996	0.9793	0.9975		1.6478	1.0861	0.9061	0.9676	0.5117	0.7199		100	100	100		Amino Acid	Tryptophan Metabolism	100000463	832-97-3	2286	204.067
268			indoleacetate	LC/MS neg	27513	C00954	HMDB00197	802		1.42	0.79	1.01	0.56	0.89	2.1		0.9845	0.7572	0.1101	0.4315	0.2546	0.3681	0.2379	0.9996	0.2386	0.9948		3.1161	4.4241	2.4627	3.1325	0.5394	1.1317		96	100	79		Amino Acid	Tryptophan Metabolism	100001034	6505-45-9	2200	174.056
282			3-indoxyl sulfate	LC/MS neg	27672		HMDB00682	10258		1.23	0.83	0.96	0.67	0.99	1.13		0.2492	0.5218	0.5172	0.5994	0.9809	0.6033	0.1027	0.9996	0.4374	0.9948		1.7074	2.0991	1.4127	1.6471	0.6448	0.7311		96	93	82		Amino Acid	Tryptophan Metabolism	100000467	2642-37-7	2222.2	212.002
290		Leucine, Isoleucine and Valine Metabolism	leucine	LC/MS pos early	60			6106		0.82	0.92	0.89	1.12	1.26	1.7		0.1315	0.4833	0.166	0.4732	0.048	0.1948	0.4513	0.9996	0.8	0.9948		0.9667	0.794	0.8885	0.8562	0.8161	1.3878		100	100	100		Amino Acid	Leucine, Isoleucine and Valine Metabolism	397	61-90-5	2864	132.102
291			N-acetylleucine	LC/MS neg	1587	C02710	HMDB11756	70912		1.16	1.23	1.2	1.06	1.29	5.02		0.9721	0.7572	0.4333	0.5734	0.5308	0.4643	0.5817	0.9996	0.8864	0.9948		1.1118	1.287	1.3634	1.3373	0.3156	1.5851		89	86	79		Amino Acid	Leucine, Isoleucine and Valine Metabolism	1082	1188-21-2	2400	172.098
295			1-carboxyethylleucine	LC/MS neg	62559					0.73	0.62	0.66	0.84	0.74	0.26		0.4013	0.5576	0.0575	0.4201	0.0749	0.2362	0.424	0.9996	0.1083	0.9948		1.3635	0.9981	0.839	0.8933	1.316	0.3421		96	100	93		Amino Acid	Leucine, Isoleucine and Valine Metabolism	100020425		2663	202.108
297			4-methyl-2-oxopentanoate	LC/MS neg	22116	C00233	HMDB00695	70		0.62	0.48	0.53	0.78	0.94	1.31		0.0648	0.4833	0.0011	0.144	0.001	0.1107	0.8091	0.9996	0.3144	0.9948		2.0327	1.2536	0.9741	1.0695	1.5124	1.987		100	100	96		Amino Acid	Leucine, Isoleucine and Valine Metabolism	100000551	816-66-0	2170	129.056
301			alpha-hydroxyisocaproate	LC/MS neg	22132	C03264	HMDB00746	83697		0.61	0.39	0.46	0.64	1.51	0.26		0.88	0.737	0.0912	0.4242	0.255	0.3681	0.0639	0.9996	0.2885	0.9948		2.6941	1.6404	1.0438	1.2475	0.7143	0.1855		100	100	93		Amino Acid	Leucine, Isoleucine and Valine Metabolism	100000706	10303-64-7	1840	131.071
307			isovalerylcarnitine (C5)	LC/MS pos early	34407		HMDB00688	6426851		0.85	1.28	1.14	1.5	1.12	5.1		0.3338	0.533	0.3791	0.56	0.7646	0.5363	0.116	0.9996	0.9948	0.9977		1.1508	0.9822	1.4759	1.3073	1.2498	6.372		100	100	100		Amino Acid	Leucine, Isoleucine and Valine Metabolism	100001393	31023-24-2	3085	246.17
314			beta-hydroxyisovalerate	LC/MS polar	12129		HMDB00754	69362		0.89	0.84	0.86	0.95	0.85	0.3		0.4191	0.5641	0.2871	0.5381	0.2417	0.3605	0.9964	0.9996	0.1221	0.9948		1.3995	1.2478	1.1802	1.2033	1.9302	0.5729		100	100	100		Amino Acid	Leucine, Isoleucine and Valine Metabolism	1442	625-08-1	1149.8	117.056
317			3-methylglutaconate	LC/MS polar	57747		HMDB00522	1551553		0.85	0.83	0.83	0.98	1.27	0.77		0.416	0.561	0.2195	0.5032	0.2001	0.331	0.8968	0.9996	0.6158	0.9948		1.352	1.1431	1.121	1.1286	1.121	0.8591		100	86	89		Amino Acid	Leucine, Isoleucine and Valine Metabolism	100002458	5746-90-7	2700	99.0452
334			isoleucine	LC/MS pos early	1125	C00407	HMDB00172	6306		0.79	0.95	0.9	1.21	1.38	2.01		0.0926	0.4833	0.221	0.5032	0.0452	0.1894	0.3006	0.9996	0.3923	0.9948		0.9675	0.7634	0.9213	0.8674	0.9097	1.8265		100	100	100		Amino Acid	Leucine, Isoleucine and Valine Metabolism	376	73-32-5	2800	132.102
336			N-acetylisoleucine	LC/MS neg	33967		HMDB61684	306109		0.78	0.99	0.92	1.26	1.3	29.85		0.0933	0.4833	0.1549	0.4637	0.0649	0.2222	0.6648	0.9996	0.9292	0.9948		1.7692	1.3883	1.7466	1.6243	0.3158	9.4257		89	64	54		Amino Acid	Leucine, Isoleucine and Valine Metabolism	100001276	3077-46-1	2325	172.098
340			1-carboxyethylisoleucine	LC/MS neg	62558					0.87	0.58	0.68	0.68	0.72	0.91		0.3843	0.5523	0.0361	0.3946	0.0498	0.1965	0.4705	0.9996	0.0976	0.9948		1.5175	1.3127	0.887	1.0324	1.6334	1.487		96	100	93		Amino Acid	Leucine, Isoleucine and Valine Metabolism	100020427		2628	202.108
341			3-methyl-2-oxovalerate	LC/MS neg	15676	C00671	HMDB03736	47		0.6	0.48	0.52	0.81	0.82	1.14		0.0946	0.4833	0.0042	0.2039	0.0046	0.1107	0.521	0.9996	0.0908	0.9948		1.8903	1.1309	0.9122	0.9869	1.5457	1.7686		96	93	89		Amino Acid	Leucine, Isoleucine and Valine Metabolism	100000036	1460-34-0;51829-07-3	2064.2	129.056
342			2-hydroxy-3-methylvalerate	LC/MS neg	36746		HMDB00317	164623		0.61	0.32	0.42	0.52	1.27	0.26		0.3853	0.5527	0.0885	0.4242	0.3888	0.4179	0.0091	0.9996	0.9225	0.9948		2.8468	1.7467	0.9049	1.1923	0.64	0.1657		100	100	86		Amino Acid	Leucine, Isoleucine and Valine Metabolism	100001541	488-15-3	1800	131.071
344			2-methylbutyrylcarnitine (C5)	LC/MS pos early	45095		HMDB00378	6426901		0.89	0.92	0.91	1.03	1.31	1.78		0.1558	0.4854	0.316	0.5381	0.1169	0.2825	0.3983	0.9996	0.9583	0.9948		1.1477	1.0271	1.0547	1.0453	1.0088	1.7964		100	100	100		Amino Acid	Leucine, Isoleucine and Valine Metabolism	100001509	31023-25-3	3050	246.17
350			3-hydroxy-2-ethylpropionate	LC/MS polar	32397		HMDB00396	188979		1.18	1.22	1.2	1.04	1.07	0.37		0.8475	0.7306	0.7119	0.6608	0.7074	0.5228	0.927	0.9996	0.9141	0.9948		1.0173	1.1965	1.24	1.2251	1.322	0.4938		89	79	82		Amino Acid	Leucine, Isoleucine and Valine Metabolism	100001170	4374-62-3	1443.3	117.056
352			ethylmalonate	LC/MS polar	15765		HMDB00622	11756		0.91	0.99	0.96	1.09	1.2	0.9		0.4628	0.5868	0.589	0.6143	0.4446	0.4328	0.7845	0.9996	0.546	0.9948		1.1784	1.0706	1.1706	1.1364	0.9373	0.8441		100	100	100		Amino Acid	Leucine, Isoleucine and Valine Metabolism	2054	601-75-2	2785	131.035
353			methylsuccinate	LC/MS polar	15745		HMDB01844	10349		0.76	0.79	0.78	1.04	2	1.9		0.7879	0.7172	0.4993	0.5994	0.5391	0.466	0.7303	0.9996	0.9183	0.9948		1.5643	1.1865	1.2304	1.2154	1.1709	2.2229		93	86	79		Amino Acid	Leucine, Isoleucine and Valine Metabolism	2051	498-21-5	2800	131.035
359			valine	LC/MS pos early	1649	C00183	HMDB00883	6287		0.8	0.84	0.82	1.04	1.36	1.34		0.1412	0.4833	0.0934	0.4242	0.034	0.1753	0.5993	0.9996	0.8426	0.9948		0.9824	0.7883	0.8209	0.8098	0.7239	0.973		100	100	100		Amino Acid	Leucine, Isoleucine and Valine Metabolism	566	72-18-4	2479	118.086
360			N-acetylvaline	LC/MS neg	1591		HMDB11757	66789		0.92	1.07	1.02	1.16	1.2	1		0.5495	0.6361	0.5547	0.6057	0.4775	0.4493	0.9691	0.9996	0.7197	0.9948		1.1119	1.0271	1.1891	1.1338	0.3918	0.3918		93	100	82		Amino Acid	Leucine, Isoleucine and Valine Metabolism	1084	96-81-1	1704	158.082
363			1-carboxyethylvaline	LC/MS neg	62562					0.74	0.53	0.6	0.72	0.95	0.98		0.2728	0.5291	0.0143	0.3217	0.0213	0.1654	0.4401	0.9996	0.1889	0.9948		1.5487	1.1445	0.8213	0.9316	1.0671	1.0454		100	100	100		Amino Acid	Leucine, Isoleucine and Valine Metabolism	100020423		2008	188.093
365			3-methyl-2-oxobutyrate	LC/MS polar	44526	C00141	HMDB00019	49		0.67	0.54	0.58	0.8	1	1.62		0.0822	0.4833	0.0016	0.1766	0.0018	0.1107	0.7602	0.9996	0.4317	0.9948		1.659	1.1042	0.8877	0.9616	1.0693	1.7361		100	100	100		Amino Acid	Leucine, Isoleucine and Valine Metabolism	100000936	3715-29-5	911	115.04
366			alpha-hydroxyisovalerate	LC/MS polar	46537		HMDB00407	99823		0.96	0.67	0.77	0.7	1.09	0.65		0.6412	0.6538	0.1461	0.45	0.3921	0.4193	0.0891	0.9996	0.8612	0.9948		1.7603	1.6916	1.1865	1.359	1.1159	0.7301		100	100	100		Amino Acid	Leucine, Isoleucine and Valine Metabolism	100001300	600-37-3	1052	117.056
368			isobutyrylcarnitine (C4)	LC/MS pos early	33441		HMDB00736	168379		1.62	1.32	1.42	0.82	2.08	18.96		0.9788	0.7572	0.9794	0.7229	0.9962	0.6061	0.9667	0.9996	0.8772	0.9948		1.0184	1.6489	1.3447	1.4486	0.2088	3.9596		93	71	71		Amino Acid	Leucine, Isoleucine and Valine Metabolism	100001055	25518-49-4	2810	232.154
370			3-hydroxyisobutyrate	LC/MS polar	1549	C06001	HMDB00336	87		0.69	0.75	0.73	1.08	1.05	0.93		0.0184	0.4833	0.0112	0.3174	0.0025	0.1107	0.7077	0.9996	0.9626	0.9948		1.5298	1.0574	1.142	1.1131	1.5756	1.4636		100	100	100		Amino Acid	Leucine, Isoleucine and Valine Metabolism	111	2068-83-9	1619	103.04
371			2,3-dihydroxy-2-methylbutyrate	LC/MS polar	57547		HMDB29576	301941		1.62	0.81	1.08	0.5	1.6	0.16		0.5157	0.6211	0.243	0.521	0.6063	0.4903	0.1224	0.9996	0.6016	0.9948		3.4558	5.6005	2.7853	3.7466	0.5745	0.0906		93	93	89		Amino Acid	Leucine, Isoleucine and Valine Metabolism	100010869	14868-24-7	1318	133.051
374			2,3-dihydroxy-3-methylvalerate	LC/MS polar	63069	C04104		8		1.15	0.84	0.94	0.73	1.65	0.09		0.5732	0.6398	0.3	0.5381	0.5932	0.4903	0.1599	0.9996	0.4627	0.9948		1.7991	2.0656	1.5089	1.699	3.0459	0.2868		100	100	100		Amino Acid	Leucine, Isoleucine and Valine Metabolism	100002634	562-43-6	941	147.066
376		Methionine, Cysteine, SAM and Taurine Metabolism	methionine	LC/MS pos early	1302	C00073	HMDB00696	6137		0.88	0.97	0.94	1.1	1.43	0.51		0.1821	0.4854	0.3047	0.5381	0.1181	0.2825	0.5019	0.9996	0.9302	0.9948		1.1178	0.9833	1.0799	1.0469	1.2305	0.6256		100	100	100		Amino Acid	Methionine, Cysteine, SAM and Taurine Metabolism	415	63-68-3	2526	150.058
377			N-acetylmethionine	LC/MS neg	1589	C02712	HMDB11745	448580		0.88	0.91	0.9	1.03	0.82	0.17		0.2869	0.5291	0.307	0.5381	0.1771	0.3125	0.7492	0.9996	0.1073	0.9948		1.1402	1.0061	1.0399	1.0284	1.1314	0.1869		100	100	100		Amino Acid	Methionine, Cysteine, SAM and Taurine Metabolism	1083	65-82-7	1787	190.054
378			N-formylmethionine	LC/MS neg	2829	C03145	HMDB01015	439750		1.1	0.71	0.84	0.65	0.93	0.07		0.6311	0.6532	0.489	0.5983	0.7971	0.5478	0.3096	0.9996	0.286	0.9948		1.1695	1.2841	0.8309	0.9857	1.5501	0.1039		93	86	79		Amino Acid	Methionine, Cysteine, SAM and Taurine Metabolism	194	4289-98-9	1543.8	176.039
380			methionine sulfone	LC/MS pos early	44878			69961		0.69	0.77	0.75	1.12	0.94	2.61		0.1556	0.4854	0.1892	0.4937	0.1055	0.2734	0.7129	0.9996	0.3203	0.9948		1.2092	0.835	0.9358	0.9013	0.4268	1.1126		96	71	79		Amino Acid	Methionine, Cysteine, SAM and Taurine Metabolism	100004635	820-10-0	1250	182.048
381			methionine sulfoxide	LC/MS pos early	18374	C02989	HMDB02005	158980		0.73	0.65	0.68	0.9	3	4.62		0.0828	0.4833	0.0173	0.331	0.0042	0.1107	0.6605	0.9996	0.7539	0.9948		1.3312	0.9714	0.8703	0.9048	0.4456	2.0575		100	100	100		Amino Acid	Methionine, Cysteine, SAM and Taurine Metabolism	100000039	3226-65-1	1272	166.053
382			N-acetylmethionine sulfoxide	LC/MS pos early	45428			193368		0.77	0.73	0.74	0.95	1.15	3		0.0728	0.4833	0.0202	0.3647	0.0042	0.1107	0.6991	0.9996	0.6312	0.9948		1.1614	0.8937	0.85	0.8649	0.6574	1.9747		100	100	100		Amino Acid	Methionine, Cysteine, SAM and Taurine Metabolism	100005463	108646-71-5	880	208.064
386			S-adenosylmethionine (SAM)	LC/MS pos early	15915	C00019	HMDB01185	34756		1.11	0.84	0.93	0.76	1.22	0.03		0.5882	0.6416	0.5861	0.6143	0.8874	0.5805	0.3262	0.9996	0.7521	0.9948		0.8706	0.9649	0.7306	0.8106	3.7457	0.119		54	64	43		Amino Acid	Methionine, Cysteine, SAM and Taurine Metabolism	1263	24346-00-7;86867-01-8;86867-0108	3002	399.145
388			5-methylthioribose**	LC/MS pos early	62100		HMDB01087	494		0.54	0.78	0.7	1.44	1.24	1.35		0.0607	0.4833	0.2409	0.5188	0.1133	0.2825	0.5842	0.9996	0.8901	0.9948		1.7073	0.9253	1.3309	1.1924	1.0923	1.4763		96	100	96		Amino Acid	Methionine, Cysteine, SAM and Taurine Metabolism	100002103	23656-67-9	790	181.053
389			2,3-dihydroxy-5-methylthio-4-pentenoate (DMTPA)*	LC/MS neg	62805					1.52	1.2	1.31	0.79	1.11	0.11		0.1679	0.4854	0.6553	0.6393	0.3001	0.3889	0.3291	0.9996	0.9327	0.9948		1.0964	1.6672	1.3102	1.4321	3.5254	0.3876		100	93	79		Amino Acid	Methionine, Cysteine, SAM and Taurine Metabolism	100020893		1156	177.023
390			2-hydroxy-4-(methylthio)butanoic acid	LC/MS polar	63739					1.07	0.52	0.71	0.48	1.63	0.15		0.9239	0.7489	0.0885	0.4242	0.2196	0.3485	0.2606	0.9996	0.8747	0.9948		2.0594	2.2101	1.0697	1.4591	1.2391	0.1811		96	100	86		Amino Acid	Methionine, Cysteine, SAM and Taurine Metabolism	100021372	583-91-5	1065	149.028
395			alpha-ketobutyrate	LC/MS polar	4968	C00109	HMDB00005	58		1.05	0.73	0.84	0.69	1.12	0.08		0.4362	0.5745	0.3348	0.5439	0.6926	0.5159	0.0976	0.9996	0.4769	0.9948		0.963	1.0092	0.6995	0.8053	0.5443	0.0456		82	93	71		Amino Acid	Methionine, Cysteine, SAM and Taurine Metabolism	796	600-18-0	940	101.024
396			cysteine	LC/MS pos early	1868	C00097	HMDB00574	5862		0.8	0.64	0.69	0.8	0.73	0.08		0.3943	0.5569	0.305	0.5381	0.2524	0.3681	0.9704	0.9996	0.0596	0.9948		1.7096	1.3703	1.0924	1.1873	0.7007	0.0553		86	79	82		Amino Acid	Methionine, Cysteine, SAM and Taurine Metabolism	800	52-90-4;56-89-3	1475	122.027
398			S-methylcysteine	LC/MS pos early	39592		HMDB02108	24417		0.88	0.72	0.77	0.82	1.55	2.71		0.3499	0.5382	0.2131	0.5018	0.1732	0.3098	0.9193	0.9996	0.8347	0.9948		1.2241	1.0748	0.8832	0.9486	0.2226	0.6034		93	86	93		Amino Acid	Methionine, Cysteine, SAM and Taurine Metabolism	100002749	1187-84-4	1955	119.016
399			S-methylcysteine sulfoxide	LC/MS pos early	43378		HMDB29432	82142		0.87	0.51	0.63	0.58	0.67	1.87		0.5587	0.6394	0.0224	0.3787	0.0668	0.2244	0.2547	0.9996	0.1037	0.9948		1.7706	1.5325	0.8964	1.1136	0.7944	1.4834		96	100	96		Amino Acid	Methionine, Cysteine, SAM and Taurine Metabolism	100002927	6853-87-8	900	152.038
401			cysteine s-sulfate	LC/MS polar	22176	C05824	HMDB00731	115015		0.33	0.49	0.44	1.5	1.85	6.08		0.0074	0.4833	0.0683	0.4201	0.0092	0.1406	0.205	0.9996	0.5242	0.9948		2.2628	0.7439	1.1152	0.9884	0.2666	1.622		100	100	100		Amino Acid	Methionine, Cysteine, SAM and Taurine Metabolism	100000808	1637-71-4	2273	199.969
402			cystine	LC/MS pos early	56	C00491	HMDB00192	67678		0.97	1.28	1.17	1.32	3.26	9.43		0.2028	0.4984	0.7462	0.6752	0.3119	0.3903	0.3007	0.9996	0.4598	0.9948		1.1435	1.105	1.4623	1.3403	0.1529	1.4412		100	93	96		Amino Acid	Methionine, Cysteine, SAM and Taurine Metabolism	279	56-89-3	2000	241.031
408			cysteine sulfinic acid	LC/MS pos early	37443	C00606	HMDB00996	109		0.74	1.44	1.2	1.95	0.96	2.66		0.6281	0.6532	0.8966	0.704	0.7623	0.5353	0.7483	0.9996	0.281	0.9948		1.5592	1.1508	2.2457	1.8718	1.9046	5.058		93	93	79		Amino Acid	Methionine, Cysteine, SAM and Taurine Metabolism	100002113	207121-48-0	597	154.017
410			hypotaurine	LC/MS pos early	590	C00519	HMDB00965	107812		1.82	1.45	1.58	0.8	0.63	0.09		0.655	0.6613	0.6	0.6221	0.8884	0.5805	0.4299	0.9996	0.0329	0.9948		1.9509	3.5573	2.8376	3.0833	3.4456	0.326		96	79	96		Amino Acid	Methionine, Cysteine, SAM and Taurine Metabolism	358	300-84-5	724	110.027
411			taurine	LC/MS neg	2125	C00245	HMDB00251	1123		0.76	0.86	0.82	1.13	1.07	1.77		0.0742	0.4833	0.1577	0.4699	0.0375	0.1758	0.3232	0.9996	0.8551	0.9948		1.1107	0.8453	0.9515	0.9152	0.5299	0.9384		100	100	100		Amino Acid	Methionine, Cysteine, SAM and Taurine Metabolism	512	107-35-7	690	124.007
413			N-acetyltaurine	LC/MS neg	48187			159864		0.87	0.78	0.81	0.9	1.06	1.02		0.2124	0.5019	0.0345	0.3946	0.0288	0.1753	0.8293	0.9996	0.6453	0.9948		1.1591	1.0033	0.9047	0.9384	0.4637	0.4747		100	100	100		Amino Acid	Methionine, Cysteine, SAM and Taurine Metabolism	100005466		800	166.018
417			3-sulfo-L-alanine	LC/MS pos early	47089	C00506	HMDB02757	72886		0.84	0.83	0.84	1	1.91	4.75		0.1403	0.4833	0.0313	0.3946	0.0129	0.16	0.6892	0.9996	0.347	0.9948		1.0735	0.898	0.8958	0.8965	0.2453	1.1649		100	100	100		Amino Acid	Methionine, Cysteine, SAM and Taurine Metabolism	382	498-40-8	570	170.012
418			cyano-alanine	LC/MS polar	35660	C02512		13538		1.42	1.48	1.46	1.04	1.07	0.61		0.1483	0.4833	0.1051	0.4242	0.0574	0.2083	0.9132	0.9996	0.7929	0.9948		1.0339	1.4691	1.5331	1.5112	0.6035	0.3699		68	71	68		Amino Acid	Methionine, Cysteine, SAM and Taurine Metabolism	100001645	6232-19-5	1516	113.036
419		Urea cycle; Arginine and Proline Metabolism	arginine	LC/MS pos early	1638	C00062	HMDB00517	232		1.14	1.22	1.19	1.07	1.1	2.66		0.0563	0.4833	0.0485	0.4201	0.0442	0.1878	0.7935	0.9996	0.6982	0.9948		0.9307	1.062	1.1352	1.1102	1.0034	2.6739		100	100	100		Amino Acid	Urea cycle; Arginine and Proline Metabolism	231	1119-34-2	2825	175.119
420			argininosuccinate	LC/MS pos early	15497	C03406	HMDB00052	16950		1.22	1.46	1.38	1.19	4.05	1.3		0.9442	0.7519	0.7987	0.6819	0.8799	0.5784	0.7997	0.9996	0.357	0.9948		1.3461	1.6477	1.9687	1.8591	0.6913	0.8966		93	86	89		Amino Acid	Urea cycle; Arginine and Proline Metabolism	232	156637-58-0	2745	291.13
421			urea	LC/MS pos early	1670	C00086	HMDB00294	1176		1.11	1.18	1.15	1.06	1.16	8.67		0.4939	0.6095	0.683	0.6529	0.4846	0.4532	0.7254	0.9996	0.9452	0.9948		1.246	1.3797	1.4647	1.4357	0.7671	6.6534		100	100	100		Amino Acid	Urea cycle; Arginine and Proline Metabolism	533	57-13-6	700	121.072
423			ornithine	LC/MS pos early	1493	C00077	HMDB03374	6262		0.89	1.03	0.98	1.15	1.4	1.64		0.2546	0.5245	0.9316	0.7129	0.4861	0.4538	0.237	0.9996	0.6353	0.9948		0.9515	0.8484	0.9793	0.9346	0.8068	1.3202		100	100	100		Amino Acid	Urea cycle; Arginine and Proline Metabolism	444	3184-13-2	2800	133.097
425			3-amino-2-piperidone	LC/MS pos early	62853		HMDB00323	5200225		0.85	1.15	1.05	1.35	1.94	5.95		0.5364	0.6332	0.1342	0.446	0.186	0.3194	0.4147	0.9996	0.4542	0.9948		1.6482	1.3987	1.8949	1.7255	3.3934	20.1937		100	100	100		Amino Acid	Urea cycle; Arginine and Proline Metabolism	100020361	1892-22-4	2065	115.087
427			2-oxoarginine*	LC/MS pos early	55072	C03771	HMDB04225	558		0.78	0.99	0.92	1.27	3.68	30.93		0.7654	0.7094	0.9211	0.7099	0.8476	0.5695	0.8386	0.9996	0.504	0.9948		1.3817	1.0791	1.3687	1.2698	0.3548	10.974		100	100	100		Amino Acid	Urea cycle; Arginine and Proline Metabolism	100002784	3715-10-04	1760	174.087
428			citrulline	LC/MS pos early	2132	C00327	HMDB00904	9750		0.71	0.86	0.81	1.22	1.39	1.62		0.037	0.4833	0.1188	0.4352	0.0171	0.1603	0.2176	0.9996	0.3053	0.9948		1.0572	0.7489	0.9138	0.8575	0.8715	1.4092		100	100	100		Amino Acid	Urea cycle; Arginine and Proline Metabolism	391	372-75-8	1520	176.103
429			homoarginine	LC/MS pos early	22137	C01924	HMDB00670	9085		0.91	1.04	1	1.15	0.91	1.71		0.9339	0.7519	0.5166	0.5994	0.6596	0.5049	0.4989	0.9996	0.2136	0.9948		1.2831	1.1617	1.3394	1.2787	0.7839	1.342		89	93	93		Amino Acid	Urea cycle; Arginine and Proline Metabolism	100000961	156-86-5	2882	189.135
430			homocitrulline	LC/MS pos early	22138	C02427	HMDB00679	65072		0.84	1.31	1.15	1.56	0.95	1		0.6954	0.677	0.8475	0.6905	0.7561	0.5334	0.8551	0.9996	0.4294	0.9948		0.7815	0.6528	1.0206	0.895	0.2468	0.2468		61	50	54		Amino Acid	Urea cycle; Arginine and Proline Metabolism	100000963	1190-49-4	1908	190.119
431			proline	LC/MS pos early	1898	C00148	HMDB00162	145742		0.86	0.91	0.89	1.05	1.38	1.73		0.2189	0.5019	0.3088	0.5381	0.1836	0.3179	0.6104	0.9996	0.4776	0.9948		1.0875	0.9394	0.9877	0.9712	0.7733	1.3349		100	100	100		Amino Acid	Urea cycle; Arginine and Proline Metabolism	480	147-85-3	1603	116.071
434			dimethylarginine (SDMA + ADMA)	LC/MS pos early	36808	C03626	HMDB01539	123831		0.89	0.86	0.87	0.97	1.09	1.08		0.2444	0.5178	0.1371	0.446	0.0765	0.2365	0.8044	0.9996	0.8796	0.9948		1.0087	0.897	0.8722	0.8807	0.8404	0.9114		100	100	100		Amino Acid	Urea cycle; Arginine and Proline Metabolism	100001810	102783-24-4	2850	203.15
435			N-acetylarginine	LC/MS pos early	33953	C02562	HMDB04620	67427		4.06	1.09	2.1	0.27	1.47	0.83		0.0243	0.4833	0.2598	0.5309	0.0688	0.2253	0.1204	0.9996	0.5733	0.9948		1.4575	5.9198	1.5848	3.0651	0.3498	0.2903		68	93	93		Amino Acid	Urea cycle; Arginine and Proline Metabolism	100001266	155-84-0	2245	217.13
439			N-acetylcitrulline	LC/MS pos early	48434	C15532	HMDB00856	656979		1.4	1.08	1.19	0.78	1.18	7.84		0.7997	0.7222	0.7098	0.6598	0.8904	0.5811	0.6199	0.9996	0.9783	0.9975		1.621	2.2665	1.7582	1.9317	0.2628	2.0616		100	100	89		Amino Acid	Urea cycle; Arginine and Proline Metabolism	100001577	33965-42-3	1010	218.114
440			N-acetylproline	LC/MS pos early	34387			322640		1.27	1.61	1.5	1.27	2.29	1		0.7697	0.7094	0.5666	0.6091	0.762	0.5353	0.4761	0.9996	0.2872	0.9948		0.7942	1.0121	1.2806	1.1889	0.1322	0.1322		75	64	54		Amino Acid	Urea cycle; Arginine and Proline Metabolism	100001334	1074-79-9	1695	158.081
441			N-delta-acetylornithine	LC/MS polar	43249			9920500		1.17	0.8	0.93	0.69	0.79	0.17		0.9694	0.7572	0.131	0.446	0.2679	0.3732	0.2633	0.9996	0.0667	0.9948		1.2716	1.4853	1.0199	1.1788	0.4285	0.0745		100	100	96		Amino Acid	Urea cycle; Arginine and Proline Metabolism	100004523		2719.9	173.093
443			N2,N5-diacetylornithine	LC/MS polar	43591			65977		1.29	0.57	0.81	0.44	1.72	1		0.4666	0.5884	0.3024	0.5381	0.7091	0.5228	0.1311	0.9996	0.3618	0.9948		1.6729	2.1526	0.9483	1.3595	0.0838	0.0838		79	86	68		Amino Acid	Urea cycle; Arginine and Proline Metabolism	100004575	39825-23-5	1650	215.104
446			trans-4-hydroxyproline	LC/MS pos early	32306	C01157	HMDB00725	5810		0.73	1.11	0.98	1.53	1.75	1.57		0.2064	0.4984	0.6887	0.6529	0.9306	0.5959	0.122	0.9996	0.1823	0.9948		1.3717	0.9946	1.523	1.3426	1.8641	2.9248		100	100	100		Amino Acid	Urea cycle; Arginine and Proline Metabolism	1001	51-35-4	1064	132.066
451			N-methylproline	LC/MS pos early	37431			557		1.54	1.63	1.6	1.06	11.87	6.69		0.6893	0.677	0.7813	0.6789	0.6805	0.5137	0.8679	0.9996	0.1805	0.9948		1.6088	2.471	2.6243	2.572	0.2373	1.5868		100	93	93		Amino Acid	Urea cycle; Arginine and Proline Metabolism	100001956	475-11-6	1335	130.086
452			N,N,N-trimethyl-alanylproline betaine (TMAP)	LC/MS pos early	62947					0.87	0.87	0.87	1	1.06	0.93		0.381	0.5523	0.523	0.5994	0.3804	0.415	0.6006	0.9996	0.8567	0.9948		1.1817	1.0274	1.0325	1.0307	0.9235	0.8579		100	100	100		Amino Acid	Urea cycle; Arginine and Proline Metabolism	100020217		2470	229.155
454			N-monomethylarginine	LC/MS pos early	43586	C03884	HMDB29416	132862		0.81	0.86	0.85	1.06	1.49	1.43		0.1397	0.4833	0.1199	0.4352	0.0421	0.1855	0.8196	0.9996	0.946	0.9948		0.9682	0.786	0.8359	0.8189	0.8281	1.1817		100	100	96		Amino Acid	Urea cycle; Arginine and Proline Metabolism	100004488	53308-83-1	2845	189.135
455			argininate*	LC/MS pos early	57461		HMDB03148	160437		0.82	1.22	1.08	1.48	1.74	3.48		0.5433	0.6332	0.1061	0.4242	0.4123	0.4255	0.0532	0.9996	0.1332	0.9948		1.0139	0.8318	1.2344	1.097	0.3576	1.2439		93	93	100		Amino Acid	Urea cycle; Arginine and Proline Metabolism	100002769	157-07-3	2150	176.103
460		Creatine Metabolism	guanidinoacetate	LC/MS pos early	43802	C00581	HMDB00128	763		0.77	1.23	1.07	1.6	1.64	5.82		0.1303	0.4833	0.1146	0.4352	0.7299	0.5256	0.0111	0.9996	0.1382	0.9948		1.1153	0.8545	1.3669	1.192	0.6021	3.5038		100	100	100		Amino Acid	Creatine Metabolism	344	352-97-6	1937	118.061
461			creatine	LC/MS pos early	27718	C00300	HMDB00064	586		0.91	1.1	1.03	1.2	1.38	3.55		0.971	0.7572	0.4138	0.5685	0.5404	0.4661	0.3909	0.9996	0.1989	0.9948		1.1478	1.0473	1.2578	1.1859	1.3197	4.6793		100	100	100		Amino Acid	Creatine Metabolism	1221	57-00-1	1947	132.077
462			creatinine	LC/MS pos early	513	C00791	HMDB00562	588		0.85	0.92	0.9	1.09	1.23	2.39		0.7463	0.7035	0.8983	0.704	0.9609	0.6019	0.6412	0.9996	0.2316	0.9948		1.3282	1.128	1.2243	1.1914	0.8248	1.9682		100	100	100		Amino Acid	Creatine Metabolism	275	60-27-5	2055	114.066
463			creatine phosphate	LC/MS polar	33951	C02305	HMDB01511	9548602		1.28	1.38	1.35	1.08	2.2	3.63		0.946	0.7519	0.1275	0.446	0.3048	0.3903	0.2702	0.9996	0.1734	0.9948		0.7797	0.996	1.0795	1.051	1.0156	3.6876		82	64	82		Amino Acid	Creatine Metabolism	100000112	922-32-7	3831	210.029
467		Polyamine Metabolism	agmatine	LC/MS pos early	15496	C00179	HMDB01432	199		0.5	0.6	0.56	1.2	3.06	1.53		0.7497	0.7035	0.906	0.7043	0.8199	0.5578	0.8213	0.9996	0.6146	0.9948		2.2452	1.1135	1.3407	1.2631	3.7399	5.7261		61	57	64		Amino Acid	Polyamine Metabolism	100000103	2482-00-0	3057	131.129
468			acetylagmatine	LC/MS pos early	62698	C02131		439661		1.14	1.74	1.54	1.52	3.66	1		0.8906	0.7377	0.2113	0.5018	0.3074	0.3903	0.356	0.9996	0.1417	0.9948		0.6118	0.6998	1.0653	0.9405	0.2068	0.2068		39	43	46		Amino Acid	Polyamine Metabolism	100005945	3031-89-8	2514	173.14
469			putrescine	LC/MS pos early	1408	C00134	HMDB01414	1045		0.87	0.77	0.8	0.89	1.74	0.06		0.9506	0.7519	0.6282	0.6337	0.7444	0.5309	0.6611	0.9996	0.6027	0.9948		2.0207	1.7545	1.5529	1.6217	1.5883	0.0924		100	100	100		Amino Acid	Polyamine Metabolism	49	110-60-1	3027	89.1073
470			N-acetylputrescine	LC/MS pos early	37496	C02714	HMDB02064	122356		0.58	0.69	0.65	1.18	1.77	0.53		0.9917	0.7572	0.9227	0.71	0.9405	0.5962	0.9318	0.9996	0.842	0.9948		2.1649	1.2627	1.4861	1.4098	1.1355	0.6057		100	100	100		Amino Acid	Polyamine Metabolism	192	18233-70-0	2230	131.118
472			N-carbamoylputrescine	LC/MS pos early	63854	C00436	HMDB33458	502		0.63	1.12	0.96	1.77	2.78	0.42		0.1902	0.4907	0.3253	0.5381	0.1778	0.3125	0.6466	0.9996	0.3924	0.9948		1.7432	1.1069	1.961	1.6694	0.1096	0.0456		86	71	71		Amino Acid	Polyamine Metabolism	100021503		2015	132.113
474			N-acetyl-isoputreanine	LC/MS pos early	62309			131802901		0.82	0.78	0.8	0.95	1.1	1.34		0.5786	0.6398	0.4285	0.5734	0.4386	0.4286	0.9378	0.9996	0.6286	0.9948		1.2796	1.0541	1.004	1.0211	1.1309	1.5171		100	100	100		Amino Acid	Polyamine Metabolism	100020487		2305	203.139
475			spermidine	LC/MS pos early	485	C00315	HMDB01257	1102		0.61	0.79	0.73	1.29	0.91	0.75		0.2392	0.5127	0.1483	0.4522	0.1077	0.2751	0.8382	0.9996	0.2117	0.9948		2.2212	1.3649	1.7644	1.628	1.6945	1.2729		100	100	100		Amino Acid	Polyamine Metabolism	50	124-20-9	3355	146.165
479			diacetylspermidine*	LC/MS pos early	62105			87485212		0.84	0.87	0.86	1.03	2.26	0.62		0.5011	0.6147	0.1795	0.4922	0.1853	0.3191	0.6867	0.9996	0.7286	0.9948		2.0665	1.7411	1.7973	1.7781	0.0771	0.0476		100	100	96		Amino Acid	Polyamine Metabolism	100020242		2510	230.186
480			(N(1) + N(8))-acetylspermidine	LC/MS pos early	57814			123689;496		0.88	0.76	0.8	0.86	1.2	0.7		0.4333	0.5742	0.0345	0.3946	0.0563	0.2069	0.3248	0.9996	0.8286	0.9948		1.2889	1.1347	0.9769	1.0308	2.0579	1.4492		100	100	100		Amino Acid	Polyamine Metabolism	100016038		3080	188.176
481			acisoga	LC/MS pos early	43258			129397		1	1.05	1.04	1.05	0.95	2		0.3699	0.5494	0.587	0.6143	0.4215	0.4255	0.666	0.9996	0.2516	0.9948		1.0053	1.008	1.0596	1.042	1.9224	3.8423		57	79	61		Amino Acid	Polyamine Metabolism	100004541	106692-36-8	1813	185.128
482			spermine	LC/MS pos early	603	C00750	HMDB01256	1103		0.95	1.44	1.27	1.52	0.93	0.02		0.974	0.7572	0.308	0.5381	0.4138	0.4255	0.3506	0.9996	0.121	0.9948		1.3592	1.2876	1.9508	1.7243	2.8514	0.0682		100	100	100		Amino Acid	Polyamine Metabolism	507	71-44-3	3350	203.223
483			N(1)-acetylspermine	LC/MS pos early	32360	C02567	HMDB01186	916		0.82	0.68	0.73	0.83	1.11	0.22		0.3256	0.5303	0.0331	0.3946	0.0418	0.1855	0.5671	0.9996	0.4124	0.9948		1.3429	1.096	0.9121	0.9749	1.6977	0.3808		100	100	100		Amino Acid	Polyamine Metabolism	1200	77928-70-2	3356	245.234
484			N1,N12-diacetylspermine	LC/MS pos early	52987	C03413	HMDB02172	132680		0.82	0.7	0.74	0.86	1.01	1.51		0.2617	0.5245	0.0293	0.3946	0.0356	0.1753	0.6776	0.9996	0.5394	0.9948		1.1634	0.9553	0.8172	0.8643	0.685	1.0314		100	100	100		Amino Acid	Polyamine Metabolism	100002132	61345-83-3	3105	287.244
485			5-methylthioadenosine (MTA)	LC/MS pos early	1419	C00170	HMDB01173	439176		1.19	1.09	1.12	0.91	1.06	0.03		0.2121	0.5019	0.4677	0.5889	0.8955	0.5832	0.085	0.9996	0.4746	0.9948		1.5121	1.7983	1.6437	1.6965	7.136	0.2341		96	100	93		Amino Acid	Polyamine Metabolism	212	2457-80-9	2752	298.097
487			1,3-diaminopropane	LC/MS pos early	1654	C00986	HMDB00002	428		3.92	2.62	3.06	0.67	1.28	0.05		0.9553	0.7536	0.6602	0.6412	0.7657	0.5363	0.734	0.9996	0.0934	0.9948		0.6064	2.3765	1.5891	1.8579	11.2494	0.5243		43	21	43		Amino Acid	Polyamine Metabolism	48	109-76-2	3025	75.0917
492		Guanidino and Acetamido Metabolism	4-guanidinobutanoate	LC/MS pos early	15681	C01035	HMDB03464	500		0.68	1.09	0.95	1.59	1.82	8.23		0.1053	0.4833	0.5798	0.6143	0.1868	0.3195	0.2279	0.9996	0.4186	0.9948		1.403	0.9608	1.5305	1.336	0.5104	4.1997		100	100	100		Amino Acid	Guanidino and Acetamido Metabolism	100000096	463-003;463-00-3	2320	146.092
499		Glutathione Metabolism	cysteine-glutathione disulfide	LC/MS pos early	35159		HMDB00656	4247235		0.63	0.58	0.6	0.92	1.88	0.58		0.2151	0.5019	0.9086	0.7044	0.4936	0.4563	0.2295	0.9996	0.6104	0.9948		1.5911	1.0093	0.9304	0.9573	0.7184	0.4158		75	50	75		Amino Acid	Glutathione Metabolism	100001437	13081-14-6	2465	427.095
502			cysteinylglycine	LC/MS pos early	35637	C01419	HMDB00078	439498		0.77	0.47	0.57	0.61	0.73	0		0.3972	0.5569	0.3004	0.5381	0.2499	0.3656	0.9615	0.9996	0.0515	0.9948		1.1013	0.8451	0.5135	0.6267	0.4905	0.0018		79	64	57		Amino Acid	Glutathione Metabolism	278	19246-18-5	2132	179.048
503			cysteinylglycine disulfide*	LC/MS pos early	62103		HMDB00709			0.75	1	0.91	1.34	1.41	1.98		0.1469	0.4833	0.6257	0.6337	0.3049	0.3903	0.404	0.9996	0.7538	0.9948		1.174	0.8769	1.1725	1.0716	1.071	2.1188		100	100	100		Amino Acid	Glutathione Metabolism	100002466	70555-24-7	2547	298.053
504			cys-gly, oxidized	LC/MS pos early	18368			333293		1.03	1.28	1.19	1.24	2.13	3.85		0.7323	0.6965	0.1214	0.4359	0.2214	0.3503	0.3535	0.9996	0.4855	0.9948		0.9761	1.0068	1.2453	1.1638	0.7861	3.0291		93	100	96		Amino Acid	Glutathione Metabolism	1224	7729-20-6	2947	355.074
505			5-oxoproline	LC/MS neg	1494	C01879	HMDB00267	7405		0.95	0.9	0.92	0.94	0.94	2.61		0.3226	0.5303	0.3744	0.5592	0.2324	0.3544	0.6422	0.9996	0.2836	0.9948		1.1985	1.139	1.0757	1.0973	0.9623	2.5112		100	100	100		Amino Acid	Glutathione Metabolism	1021	98-79-3	738.5	128.035
506			2-aminobutyrate	LC/MS pos early	42374	C02261	HMDB00650	439691		2.14	1.18	1.51	0.55	1.4	0.33		0.7519	0.7036	0.6202	0.632	0.6058	0.4903	0.9948	0.9996	0.8464	0.9948		1.4982	3.2117	1.7659	2.2596	1	0.334		86	64	86		Amino Acid	Glutathione Metabolism	1128	1492-24-6	2059	104.071
508			2-hydroxybutyrate/2-hydroxyisobutyrate	LC/MS polar	52281			440864;11671		0.89	0.48	0.62	0.54	0.87	0.58		0.3602	0.5479	0.24	0.5188	0.657	0.5049	0.0593	0.9996	0.1365	0.9948		2.5535	2.2626	1.2299	1.5825	0.9896	0.5784		100	100	100		Amino Acid	Glutathione Metabolism	100008928		1258	103.04
554	Peptide	Gamma-glutamyl Amino Acid	gamma-glutamylalanine	LC/MS pos early	37063		HMDB29142	440103		0.73	0.92	0.85	1.25	0.77	0.91		0.1226	0.4833	0.3044	0.5381	0.1264	0.283	0.4802	0.9996	0.116	0.9948		1.086	0.7937	0.9953	0.9264	0.6214	0.5643		96	71	75		Peptide	Gamma-glutamyl Amino Acid	100001843	5875-41-2	1986	219.098
556			gamma-glutamylglutamate	LC/MS pos early	36738	C05282	HMDB11737	92865		0.61	0.8	0.74	1.33	1.53	0.21		0.0497	0.4833	0.1531	0.4626	0.0349	0.1753	0.3431	0.9996	0.9937	0.9977		1.2336	0.7492	0.9928	0.9096	1.6456	0.3506		100	93	93		Peptide	Gamma-glutamyl Amino Acid	331	1116-22-9	1775	277.103
557			gamma-glutamylglutamine	LC/MS pos early	2730	C05283	HMDB11738	150914		0.75	0.94	0.87	1.25	1.41	0.38		0.2288	0.5084	0.5183	0.5994	0.2846	0.3797	0.5015	0.9996	0.7426	0.9948		1.3471	1.0092	1.2655	1.178	1.7069	0.6502		100	100	100		Peptide	Gamma-glutamyl Amino Acid	1140	10148-81-9	1430	276.119
558			gamma-glutamylglycine	LC/MS pos early	33949		HMDB11667	165527		0.8	1.05	0.97	1.31	0.96	1.63		0.2235	0.5046	0.8224	0.6862	0.4525	0.4366	0.3212	0.9996	0.2346	0.9948		1.0959	0.8803	1.1554	1.0615	0.9369	1.5267		93	100	96		Peptide	Gamma-glutamyl Amino Acid	100001294	1948-29-4	1535	205.082
559			gamma-glutamylhistidine	LC/MS pos early	18245			7017195		0.97	0.95	0.95	0.98	1.35	4.4		0.3185	0.5303	0.4152	0.5685	0.2314	0.3544	0.5995	0.9996	0.8669	0.9948		0.9551	0.9227	0.903	0.9097	0.489	2.1493		100	93	96		Peptide	Gamma-glutamyl Amino Acid	1235	37460-15-4	2740	285.119
560			gamma-glutamylisoleucine*	LC/MS neg	34457		HMDB11170	14253342		1.02	0.93	0.96	0.91	0.97	0.96		0.4326	0.5742	0.2458	0.5253	0.1978	0.331	0.9963	0.9996	0.3296	0.9948		1.0612	1.0865	0.991	1.0236	0.6741	0.6446		96	100	89		Peptide	Gamma-glutamyl Amino Acid	100001485		1600	259.13
561			gamma-glutamylleucine	LC/MS neg	18369		HMDB11171	151023		0.9	0.93	0.92	1.03	0.87	1.03		0.2046	0.4984	0.2025	0.4945	0.092	0.2554	0.6982	0.9996	0.0654	0.9948		1.1457	1.0334	1.0618	1.0521	0.6555	0.6766		100	100	100		Peptide	Gamma-glutamyl Amino Acid	1268	2566-39-4	1685	259.13
562			gamma-glutamyl-alpha-lysine	LC/MS pos early	55015			65254		0.8	0.99	0.92	1.23	1.48	1.27		0.2004	0.4982	0.6563	0.6393	0.2947	0.386	0.3152	0.9996	0.8506	0.9948		1.2063	0.9703	1.1897	1.1147	0.6891	0.8726		96	100	100		Peptide	Gamma-glutamyl Amino Acid	100010901		2784	276.155
563			gamma-glutamyl-epsilon-lysine	LC/MS pos early	33934		HMDB03869	7015685		0.79	0.91	0.87	1.15	1.16	1.6		0.1321	0.4833	0.2485	0.5259	0.0811	0.2428	0.4133	0.9996	0.8621	0.9948		1.2042	0.9489	1.0947	1.0449	0.7736	1.2345		100	100	100		Peptide	Gamma-glutamyl Amino Acid	100001262	17105-15-6	2725	276.155
564			gamma-glutamylmethionine	LC/MS pos early	44872		HMDB29155	7009567		1.69	1.44	1.53	0.85	1.84	0.37		0.5703	0.6398	0.8623	0.6913	0.6787	0.513	0.6942	0.9996	0.8163	0.9948		1.4091	2.3815	2.0314	2.151	0.2636	0.0977		100	100	96		Peptide	Gamma-glutamyl Amino Acid	100001313	17663-87-5	2640	279.101
565			gamma-glutamylphenylalanine	LC/MS pos early	33422		HMDB00594	111299		0.88	0.87	0.87	0.99	1.42	1.37		0.2137	0.5019	0.1988	0.4937	0.0965	0.264	0.6543	0.9996	0.7104	0.9948		1.1717	1.0268	1.0159	1.0196	0.6092	0.8359		100	100	96		Peptide	Gamma-glutamyl Amino Acid	100000491	7432-24-8	2992	295.129
566			gamma-glutamylthreonine	LC/MS pos early	33364		HMDB29159	76078708		0.63	0.8	0.74	1.27	1.03	3.88		0.0337	0.4833	0.0967	0.4242	0.0183	0.1635	0.3212	0.9996	0.7691	0.9948		1.4268	0.8977	1.1412	1.0581	0.5416	2.0991		100	100	96		Peptide	Gamma-glutamyl Amino Acid	100001314	5652-48-2	1750	249.108
567			gamma-glutamyltryptophan	LC/MS pos early	33947		HMDB29160	3989307		0.93	0.96	0.95	1.03	0.71	0.61		0.5907	0.6433	0.5217	0.5994	0.4642	0.4433	0.9674	0.9996	0.0486	0.9948		0.8323	0.7719	0.795	0.7871	0.3374	0.2063		82	50	61		Peptide	Gamma-glutamyl Amino Acid	100001295	66471-20-3	2975	334.14
568			gamma-glutamyltyrosine	LC/MS pos early	2734		HMDB11741	94340		0.89	0.89	0.89	1	0.96	0.58		0.2417	0.5141	0.2656	0.5326	0.1421	0.301	0.6766	0.9996	0.3348	0.9948		1.0937	0.9681	0.971	0.97	0.6253	0.3639		96	86	93		Peptide	Gamma-glutamyl Amino Acid	1102	7432-23-7	2518	311.124
570			gamma-glutamylserine	LC/MS pos early	54914					0.57	0.72	0.67	1.26	1.18	1.5		0.0228	0.4833	0.075	0.4201	0.0091	0.1406	0.1803	0.9996	0.9046	0.9948		1.4768	0.8484	1.0658	0.9915	1.0435	1.5616		100	100	100		Peptide	Gamma-glutamyl Amino Acid	100009231	5875-35-4	1351	235.092
571			gamma-glutamylcitrulline*	LC/MS pos early	62104					0.57	0.78	0.71	1.36	1.68	0.43		0.0264	0.4833	0.1058	0.4242	0.0152	0.1603	0.2808	0.9996	0.9441	0.9948		1.1871	0.6791	0.925	0.841	2.0068	0.8585		100	79	89		Peptide	Gamma-glutamyl Amino Acid	100020241		1644	305.146
572			gamma-glutamyl-2-aminobutyrate	LC/MS pos early	37092					0.87	0.96	0.93	1.1	1.65	0.41		0.2607	0.5245	0.4907	0.5985	0.2801	0.3776	0.5501	0.9996	0.7769	0.9948		0.9866	0.8583	0.9439	0.9147	0.4363	0.1793		89	100	86		Peptide	Gamma-glutamyl Amino Acid	100001502	16869-42-4	2380	233.113
585		Dipeptide	alanylleucine	LC/MS pos early	37093		HMDB28691	259583		0.78	0.61	0.67	0.78	2.07	1.49		0.1441	0.4833	0.0043	0.2039	0.0031	0.1107	0.911	0.9996	0.6356	0.9948		1.3415	1.0452	0.8165	0.8946	0.8142	1.2142		100	100	100		Peptide	Dipeptide	100001890	1638-60-4	3055	203.139
711			glutaminylleucine	LC/MS pos early	42994			18218208		0.88	0.97	0.94	1.1	2.24	0.96		0.1984	0.4982	0.3861	0.5612	0.1569	0.3074	0.4575	0.9996	0.2367	0.9948		1.0473	0.925	1.0193	0.9871	1.0841	1.0409		100	100	100		Peptide	Dipeptide	100003160		3009	260.16
734			glycylisoleucine	LC/MS pos early	36659		HMDB28844	88079		0.96	0.93	0.94	0.97	2.24	1.37		0.2589	0.5245	0.1804	0.4924	0.0883	0.2548	0.7314	0.9996	0.8144	0.9948		1.2685	1.2169	1.1836	1.195	1.5156	2.0799		100	100	100		Peptide	Dipeptide	100001790	19461-38-2	3002	189.123
735			glycylleucine	LC/MS pos early	34398	C02155	HMDB00759	92843		0.89	0.82	0.84	0.92	1.55	1.76		0.2254	0.5064	0.048	0.4201	0.0251	0.1729	0.9582	0.9996	0.8458	0.9948		1.1318	1.0065	0.924	0.9522	0.7198	1.2667		100	100	100		Peptide	Dipeptide	100001258	869-19-2	3059	189.123
745			glycylvaline	LC/MS pos early	18357		HMDB28854	97417		0.94	0.82	0.86	0.87	1.77	2.06		0.2196	0.5019	0.0604	0.4201	0.0301	0.1753	0.859	0.9996	0.9921	0.9977		1.1533	1.087	0.9428	0.992	0.7323	1.5118		100	100	100		Peptide	Dipeptide	100000487	1963-21-9	2734	175.108
750			histidylalanine	LC/MS pos early	42027		HMDB28878	351667		1.22	0.88	1	0.72	1.36	0.55		0.5771	0.6398	0.4092	0.5685	0.3707	0.4109	0.9304	0.9996	0.3149	0.9948		1.2937	1.5788	1.1425	1.2915	1.7434	0.9671		100	100	100		Peptide	Dipeptide	100003542	16874-75-2	3014	227.114
769			isoleucylglycine	LC/MS neg	40008		HMDB28907	342532		0.8	0.98	0.92	1.22	1.53	2.92		0.2682	0.5274	0.5095	0.5994	0.3132	0.3903	0.6123	0.9996	0.2551	0.9948		1.3017	1.0424	1.2767	1.1967	1.5473	4.5149		100	100	100		Peptide	Dipeptide	100003169	868-28-0	1992	187.109
783			leucylalanine	LC/MS pos early	40010		HMDB28922	259321		1.02	0.8	0.87	0.78	1.93	1.69		0.4104	0.5576	0.1168	0.4352	0.1173	0.2825	0.9903	0.9996	0.6164	0.9948		1.2893	1.3121	1.0274	1.1246	1.6901	2.8559		100	100	100		Peptide	Dipeptide	100003179	7298-84-2	2801	203.139
788			leucylglycine	LC/MS neg	40045		HMDB28929	79070		0.82	0.72	0.75	0.87	1.34	2.81		0.1495	0.4833	0.0025	0.1766	0.0017	0.1107	0.8679	0.9996	0.7836	0.9948		1.1133	0.9144	0.7969	0.837	0.7549	2.1241		100	100	100		Peptide	Dipeptide	100003185	686-50-0	2050	187.109
808			lysylleucine	LC/MS pos early	40020		HMDB28955	4682588		1.08	0.82	0.91	0.76	3.18	0.66		0.2882	0.5291	0.0569	0.4201	0.041	0.1842	0.9242	0.9996	0.5763	0.9948		1.1079	1.1924	0.9093	1.006	0.9841	0.6533		100	100	100		Peptide	Dipeptide	100003196	7369-79-1	3370	260.197
837			phenylalanylalanine	LC/MS pos early	41374			5488196		0.81	0.75	0.77	0.93	1.54	1.5		0.1623	0.4854	0.0355	0.3946	0.0201	0.1635	0.7789	0.9996	0.6422	0.9948		1.26	1.0227	0.9509	0.9755	1.2373	1.8565		100	100	100		Peptide	Dipeptide	100003589	3918-87-4	2909	237.123
842			phenylalanylglycine	LC/MS pos early	41370		HMDB28995	98207		1.02	1.05	1.04	1.03	1.5	2.78		0.6803	0.6718	0.8535	0.6905	0.7269	0.5256	0.7871	0.9996	0.1583	0.9948		1.1358	1.1601	1.1933	1.1819	1.3134	3.6465		100	100	100		Peptide	Dipeptide	100003588	721-90-4	2898	223.108
862			prolylglycine	LC/MS pos early	40703		HMDB11178	6426709		0.9	0.73	0.79	0.81	1.68	9.45		0.5417	0.6332	0.1315	0.446	0.1678	0.3074	0.6347	0.9996	0.9617	0.9948		1.3714	1.2284	1.0002	1.0781	0.181	1.7098		100	100	100		Peptide	Dipeptide	100003674	2578-57-6	2136	173.092
900			threonylphenylalanine	LC/MS pos early	31530		HMDB29068	4099799		0.91	0.84	0.86	0.91	2.3	0.6		0.228	0.5084	0.0254	0.3946	0.0145	0.1603	0.951	0.9996	0.4945	0.9948		1.0504	0.9597	0.8773	0.9054	1.4774	0.8921		100	100	100		Peptide	Dipeptide	100001125	16875-27-7	3077	267.134
911			tryptophylglycine	LC/MS neg	43028		HMDB29083	263471		0.79	0.73	0.75	0.92	1.15	8.41		0.394	0.5569	0.084	0.4242	0.1073	0.2751	0.4126	0.9996	0.9355	0.9948		1.3713	1.0856	0.9977	1.0277	0.4918	4.1343		89	93	71		Peptide	Dipeptide	100003609	7360-09-0	2481	260.104
927			tyrosylglycine	LC/MS neg	41375		HMDB29105	259323		1.02	1.07	1.05	1.05	1.19	1.91		0.7681	0.7094	0.6396	0.6384	0.6183	0.4947	0.9385	0.9996	0.5866	0.9948		1.0757	1.0924	1.1469	1.1283	1.0834	2.0641		100	100	100		Peptide	Dipeptide	100003598	673-05-5	1635	237.088
944			valylglutamine	LC/MS pos early	42079		HMDB29125	5253209		0.75	0.64	0.68	0.85	1.47	1.65		0.1396	0.4833	0.015	0.3217	0.0075	0.128	0.9316	0.9996	0.9148	0.9948		1.3926	1.0443	0.8874	0.941	0.806	1.3287		100	100	100		Peptide	Dipeptide	100003640	42854-54-6	2295	246.145
945			valylglycine	LC/MS pos early	40475		HMDB29127	136487		0.74	0.61	0.65	0.83	1.18	1.74		0.1221	0.4833	0.0106	0.3174	0.0051	0.1107	0.8737	0.9996	0.5686	0.9948		1.3415	0.9884	0.8205	0.8778	0.8132	1.4189		100	93	96		Peptide	Dipeptide	100003641	686-43-1	2444	175.108
948			valylleucine	LC/MS pos early	39994		HMDB29131	352039		0.9	0.74	0.8	0.83	2.25	0.61		0.219	0.5019	0.0254	0.3946	0.0155	0.1603	0.9694	0.9996	0.9222	0.9948		1.2038	1.0809	0.8955	0.9588	1.2972	0.7885		100	100	100		Peptide	Dipeptide	100003210	22906-55-4	3138	231.17
958			leucylglutamine*	LC/MS pos early	48189		HMDB28927	4305457		1.09	0.78	0.89	0.72	0.92	2.87		0.8612	0.7349	0.016	0.3217	0.0905	0.2554	0.0708	0.9996	0.2894	0.9948		1.2034	1.314	0.9442	1.0705	0.9969	2.8641		100	100	100		Peptide	Dipeptide	100003183		2620	260.161
981		Polypeptide	HXGXA*	LC/MS pos late	62508					0.89	0.69	0.76	0.77	2.07	0.2		0.1748	0.4854	0.038	0.3946	0.0218	0.1654	0.9732	0.9996	0.7617	0.9948		1.1866	1.0571	0.819	0.9003	0.8335	0.1699		96	86	86		Peptide	Polypeptide	100001330		750	510.303
1048		Acetylated Peptides	phenylacetylglutamine	LC/MS pos early	35126	C04148	HMDB06344	92258		1.55	1.38	1.44	0.89	1.06	2.75		0.2476	0.5217	0.5566	0.6058	0.3169	0.3903	0.4936	0.9996	0.4161	0.9948		1.1631	1.8052	1.6024	1.6717	0.8575	2.3607		100	100	100		Peptide	Acetylated Peptides	100001417	28047-15-6	2145	265.118
1051			phenylacetylglycine	LC/MS neg	33945	C05598	HMDB00821	68144		1	1	1	1	1	1													1	1	1	1	1	1		0	7	0		Peptide	Acetylated Peptides	100001275	500-98-1	2375	192.067
1080	Carbohydrate	Glycolysis, Gluconeogenesis, and Pyruvate Metabolism	1,5-anhydroglucitol (1,5-AG)	LC/MS neg	20675	C07326	HMDB02712	64960		0.7	0.84	0.79	1.19	1.4	0.93		0.1448	0.4833	0.2117	0.5018	0.0991	0.2644	0.6252	0.9996	0.507	0.9948		1.186	0.8352	0.9915	0.9381	1.1538	1.0721		96	100	100		Carbohydrate	Glycolysis, Gluconeogenesis, and Pyruvate Metabolism	100000580	154-58-5	802	163.061
1083			glucose	LC/MS polar	48152	C00031	HMDB00122	5793		1.72	1.87	1.82	1.09	24.53	0.72		0.9425	0.7519	0.9347	0.7136	0.9815	0.6033	0.9057	0.9996	0.5547	0.9948		1.2866	2.2111	2.4013	2.3363	3.5348	2.5369		100	100	100		Carbohydrate	Glycolysis, Gluconeogenesis, and Pyruvate Metabolism	572	50-99-7	2342	225.062
1092			dihydroxyacetone phosphate (DHAP)	LC/MS pos early	15522	C00111	HMDB01473	668		1.05	1.19	1.14	1.14	3.91	7.44		0.7813	0.7138	0.2299	0.5083	0.543	0.4676	0.3435	0.9996	0.3491	0.9948		1.0884	1.143	1.2974	1.2447	0.6342	4.72		100	100	100		Carbohydrate	Glycolysis, Gluconeogenesis, and Pyruvate Metabolism	309	102783-56-2	539	171.005
1097			3-phosphoglycerate	LC/MS neg	1414	C00597	HMDB00807	724		0.83	0.95	0.91	1.14	0.92	0.16		0.4946	0.6095	0.9476	0.7164	0.715	0.5231	0.5247	0.9996	0.2195	0.9948		1.396	1.1607	1.327	1.2702	1.3189	0.2105		100	100	100		Carbohydrate	Glycolysis, Gluconeogenesis, and Pyruvate Metabolism	132	80731-10-8	583	184.986
1098			phosphoenolpyruvate (PEP)	LC/MS neg	597	C00074	HMDB00263	1005		0.71	0.93	0.85	1.3	0.98	0.13		0.2842	0.5291	0.7842	0.6789	0.501	0.4576	0.4084	0.9996	0.3546	0.9948		1.1588	0.8238	1.0749	0.9891	1.4839	0.1965		100	100	96		Carbohydrate	Glycolysis, Gluconeogenesis, and Pyruvate Metabolism	463	10526-80-4	587.3	166.975
1099			pyruvate	LC/MS polar	48990	C00022	HMDB00243	1060		1.28	0.63	0.85	0.49	2.58	0.45		0.8569	0.7346	0.0079	0.2709	0.051	0.1983	0.0396	0.9996	0.7236	0.9948		1.2977	1.6581	0.8183	1.105	0.9824	0.4422		100	100	100		Carbohydrate	Glycolysis, Gluconeogenesis, and Pyruvate Metabolism	823	127-17-3	1083	87.0088
1100			lactate	LC/MS polar	527	C00186	HMDB00190	612		0.91	0.73	0.79	0.8	2.7	0.96		0.2905	0.5291	0.0163	0.3217	0.012	0.1582	0.3824	0.9996	0.9461	0.9948		1.1837	1.0725	0.8582	0.9314	1.2468	1.1982		100	100	100		Carbohydrate	Glycolysis, Gluconeogenesis, and Pyruvate Metabolism	482	79-33-4	1469	89.0244
1103			glycerate	LC/MS polar	1572	C00258	HMDB00139	752		0.75	0.61	0.66	0.81	1.24	1.01		0.5359	0.6332	0.0867	0.4242	0.1366	0.2962	0.3883	0.9996	0.9598	0.9948		1.6028	1.2067	0.9798	1.0573	1.7694	1.7806		100	100	100		Carbohydrate	Glycolysis, Gluconeogenesis, and Pyruvate Metabolism	1052	600-19-1	2070.4	105.019
1117		Pentose Phosphate Pathway	sedoheptulose-7-phosphate	LC/MS pos early	35649	C05382	HMDB01068	616		1.01	1.56	1.38	1.54	2.37	1.07		0.8208	0.726	0.1359	0.446	0.2129	0.3443	0.2608	0.9996	0.0288	0.9948		1.1141	1.1306	1.7433	1.5341	4.7145	5.0561		89	93	93		Carbohydrate	Pentose Phosphate Pathway	100001628	2646-35-7	540	273.037
1121		Pentose Metabolism	ribose	LC/MS polar	1471	C00121	HMDB00283	5779		0.39	0.86	0.7	2.18	2.16	5.37		0.0127	0.4833	0.1386	0.446	0.0193	0.1635	0.2166	0.9996	0.1246	0.9948		1.652	0.6512	1.417	1.1555	1.0061	5.4029		96	79	82		Carbohydrate	Pentose Metabolism	914	50-69-1	1508.2	195.051
1122			ribitol	LC/MS polar	15772	C00474	HMDB00508	6912		0.84	1.37	1.19	1.63	4.18	3.92		0.4585	0.5847	0.6266	0.6337	0.4979	0.4563	0.8172	0.9996	0.3085	0.9948		1.7687	1.4851	2.4183	2.0996	0.5483	2.1512		89	100	86		Carbohydrate	Pentose Metabolism	100000406	488-81-3	1789.6	151.061
1123			ribonate	LC/MS polar	27731	C01685	HMDB00867	5460677		0.94	1.02	0.99	1.08	1.27	1.04		0.8891	0.7377	0.9017	0.7043	0.9701	0.603	0.7867	0.9996	0.9657	0.9948		1.0147	0.9576	1.0311	1.006	0.9878	1.0273		100	100	100		Carbohydrate	Pentose Metabolism	100001007	5336-08-03	2425	165.04
1124			ribulose/xylulose	LC/MS polar	54671			151261;5289590		1.55	2.27	2.02	1.46	3.61	0.56		0.2517	0.5245	0.4636	0.5889	0.2742	0.3759	0.6425	0.9996	0.5409	0.9948		0.5501	0.8524	1.248	1.113	0.6636	0.3706		36	57	46		Carbohydrate	Pentose Metabolism	100006122		1400	195.051
1127			xylose	LC/MS polar	15581	C00181	HMDB00098	135191		3.46	8.77	6.95	2.54	2.72	1		0.4089	0.5576	0.7609	0.6789	0.4972	0.4563	0.5922	0.9996	0.2878	0.9948		0.7242	2.5022	6.348	5.0348	0.3375	0.3375		29	29	18		Carbohydrate	Pentose Metabolism	826	609-06-3	1727	195.051
1137			arabitol/xylitol	LC/MS polar	48885			6912;94154		0.3	0.55	0.46	1.84	3.18	1.71		0.5678	0.6398	0.781	0.6789	0.6879	0.515	0.78	0.9996	0.0806	0.9948		4.758	1.4166	2.6014	2.1969	1.0093	1.7299		96	100	100		Carbohydrate	Pentose Metabolism	100006430		1932.4	151.061
1143			arabonate/xylonate	LC/MS polar	48255			122045;6602431		1.21	1.09	1.13	0.9	1.08	2.08		0.7358	0.6981	0.7201	0.6651	0.9317	0.5959	0.5816	0.9996	0.6024	0.9948		1.1244	1.3634	1.2275	1.2739	0.6551	1.3651		100	100	100		Carbohydrate	Pentose Metabolism	100006115		2700	165.04
1146			sedoheptulose	LC/MS polar	53237		HMDB03219	5459879		0.95	1.25	1.14	1.32	1.45	0.36		0.3363	0.533	0.6589	0.6409	0.4107	0.4255	0.5982	0.9996	0.1256	0.9948		1.3932	1.3204	1.7366	1.5945	5.0489	1.8225		100	100	96		Carbohydrate	Pentose Metabolism	100002619	3019-74-7	2255	209.067
1147			ribulonate/xylulonate/lyxonate*	LC/MS polar	61858					1.22	1.41	1.35	1.16	1.14	2.88		0.9494	0.7519	0.5369	0.5994	0.6051	0.4903	0.726	0.9996	0.7725	0.9948		1.2173	1.4795	1.7214	1.6388	0.5854	1.6859		100	100	100		Carbohydrate	Pentose Metabolism	100019968		2350	165.04
1151		Glycogen Metabolism	maltotetraose	LC/MS polar	15910	C02052	HMDB01296	446495		1.08	1.1	1.09	1.02	2.02	0.65		0.6293	0.6532	0.9279	0.7126	0.7382	0.528	0.6802	0.9996	0.2125	0.9948		1.0267	1.109	1.1282	1.1216	1.625	1.0604		100	93	100		Carbohydrate	Glycogen Metabolism	100000275	34612-38-9	5000	711.22
1153			maltotriose	LC/MS polar	44688	C01835	HMDB01262	439586		1.92	1.61	1.72	0.84	24.95	1		0.365	0.5494	0.6819	0.6529	0.8649	0.5741	0.2389	0.9996	0.759	0.9948		1.1695	2.2421	1.8833	2.0058	0.1435	0.1435		39	50	21		Carbohydrate	Glycogen Metabolism	100000276	1109-28-0	4286.4	549.167
1156			maltose	LC/MS polar	15586	C00208	HMDB00163	10991489		1.92	3.98	3.28	2.07	17.8	0.8		0.1835	0.4862	0.5619	0.6091	0.2978	0.3886	0.4448	0.9996	0.7783	0.9948		1.6448	3.1615	6.5444	5.3893	1.9629	1.5772		61	79	68		Carbohydrate	Glycogen Metabolism	913	6363-53-7	3329.4	387.114
1161		Disaccharides and Oligosaccharides	lactose	LC/MS polar	567	C00243	HMDB00186	84571		49.37	0.32	17.07	0.01	9.83	2.77		0.2929	0.5291	0.8407	0.6897	0.4111	0.4255	0.3294	0.9996	0.6299	0.9948		5.1213	252.852	1.63	87.4133	3.0367	8.3999		61	79	64		Carbohydrate	Disaccharides and Oligosaccharides	393	5965-66-2	3500	387.114
1182			sucrose	LC/MS polar	1519	C00089	HMDB00258	5988		7.9	0.23	2.85	0.03	19.58	89.41		0.4088	0.5576	0.3469	0.55	0.9316	0.5959	0.1748	0.9996	0.1348	0.9948		156.835	1239.18	35.8362	446.735	0.1839	16.4424		54	71	46		Carbohydrate	Disaccharides and Oligosaccharides	935	57-50-1	3092	387.114
1203		Fructose, Mannose and Galactose Metabolism	fructose	LC/MS polar	48195	C00095	HMDB00660	5984		7.79	5.72	6.43	0.73	48.33	11.78		0.6815	0.6718	0.9462	0.7164	0.7959	0.5477	0.7294	0.9996	0.0708	0.9948		0.7533	5.8719	4.3115	4.8443	0.0131	0.1543		29	29	36		Carbohydrate	Fructose, Mannose and Galactose Metabolism	878	57-48-7	2065	225.062
1208			mannitol/sorbitol	LC/MS polar	46142	C00794	HMDB00247	5780		0.43	16.94	11.3	39.3	789.76	14.44		0.538	0.6332	0.6512	0.6393	0.8877	0.5805	0.3583	0.9996	0.1897	0.9948		8.3894	3.6162	142.109	94.8191	0.8187	11.8214		100	100	100		Carbohydrate	Fructose, Mannose and Galactose Metabolism	100001740		2320	181.072
1209			mannose	LC/MS polar	48153	C00159	HMDB00169	18950		1.03	1.61	1.41	1.56	1.69	1.67		0.8741	0.7366	0.792	0.6789	0.7837	0.5427	0.9533	0.9996	0.8668	0.9948		1.1175	1.1481	1.7961	1.5748	2.2642	3.7817		86	64	82		Carbohydrate	Fructose, Mannose and Galactose Metabolism	803	3458-28-4	2200	225.062
1229			galactonate	LC/MS polar	27719	C00880	HMDB00565	128869		0.45	0.23	0.31	0.52	1.53	0.06		0.9469	0.7519	0.2401	0.5188	0.43	0.4255	0.2299	0.9996	0.705	0.9948		3.3897	1.5262	0.7954	1.045	1.6214	0.0913		61	86	57		Carbohydrate	Fructose, Mannose and Galactose Metabolism	100001026	299-28-5	3085	195.051
1235		Nucleotide Sugar	UDP-glucose	LC/MS polar	32344	C00029	HMDB00286	8629		0.69	0.93	0.85	1.35	2.11	0.74		0.3428	0.5352	0.6891	0.6529	0.5012	0.4576	0.5815	0.9996	0.8606	0.9948		0.7446	0.5117	0.6907	0.6295	0.3752	0.2795		54	50	46		Carbohydrate	Nucleotide Sugar	1096	117756-22-6	3950	565.048
1239			UDP-galactose	LC/MS polar	15860	C00052	HMDB00302	18068		1.47	0.98	1.15	0.67	1.06	1		0.8764	0.7369	0.7871	0.6789	0.9216	0.5938	0.7418	0.9996	0.4219	0.9948		0.657	0.9646	0.6436	0.7532	0.3114	0.3114		36	29	32		Carbohydrate	Nucleotide Sugar	100000298	2956-16-3;91183-98-1;137868-52-1	4000	565.048
1247			UDP-N-acetylglucosamine/galactosamine	LC/MS polar	46148					0.86	0.73	0.77	0.85	1.31	0.82		0.6244	0.6532	0.289	0.5381	0.3163	0.3903	0.7049	0.9996	0.2605	0.9948		1.4501	1.2404	1.0546	1.118	0.9488	0.7802		93	93	86		Carbohydrate	Nucleotide Sugar	100002957		3665	606.074
1248			cytidine 5'-monophospho-N-acetylneuraminic acid	LC/MS polar	36831	C00128	HMDB01176	448209		1.09	0.87	0.95	0.79	0.86	1		0.6538	0.661	0.6904	0.6529	0.9556	0.6015	0.437	0.9996	0.1663	0.9948		0.8368	0.916	0.7262	0.791	0.3598	0.3598		57	64	57		Carbohydrate	Nucleotide Sugar	1223	3063-71-6	3900	613.14
1253		Aminosugar Metabolism	fucose	LC/MS pos early	15587	C01018	HMDB00174	17106		0.71	0.84	0.8	1.18	2	0.16		0.3745	0.5494	0.7979	0.6819	0.5572	0.4732	0.4961	0.9996	0.2502	0.9948		2.4435	1.7387	2.0593	1.9498	3.7853	0.6111		100	100	100		Carbohydrate	Aminosugar Metabolism	918	2438-80-4	750	164.092
1260			glucuronate	LC/MS polar	15443	C00191	HMDB00127	444791		1.06	1.08	1.07	1.01	1.18	2.63		0.5047	0.6147	0.465	0.5889	0.4009	0.4223	0.9639	0.9996	0.774	0.9948		1.134	1.2065	1.2206	1.2158	0.8098	2.1279		100	100	100		Carbohydrate	Aminosugar Metabolism	100000257	207300-70-7	3233.3	193.035
1265			N-acetylglucosamine 6-phosphate	LC/MS polar	15107	C00357	HMDB02817	439219		1.04	0.98	1	0.94	0.98	1.08		0.8877	0.7377	0.9465	0.7164	0.982	0.6033	0.8466	0.9996	0.4968	0.9948		0.8698	0.9047	0.8521	0.87	0.7846	0.8494		86	71	86		Carbohydrate	Aminosugar Metabolism	1213	102029-88-9	4114	300.049
1266			N-acetyl-glucosamine 1-phosphate	LC/MS polar	15741	C04256	HMDB01367	440364		2.56	1.16	1.64	0.45	1.53	1.18		0.3268	0.5303	0.2887	0.5381	0.2083	0.3394	0.7041	0.9996	0.6876	0.9948		0.9197	2.3588	1.0656	1.5072	1.0774	1.2697		93	100	96		Carbohydrate	Aminosugar Metabolism	1212	31281-59-1	4052	300.049
1272			N-acetylneuraminate	LC/MS pos early	32377	C00270	HMDB00230	439197		0.94	1.13	1.07	1.19	1.69	0.8		0.5742	0.6398	0.9854	0.7229	0.7681	0.5367	0.5987	0.9996	0.7278	0.9948		1.7732	1.6755	2.0018	1.8904	1.0056	0.8076		100	100	100		Carbohydrate	Aminosugar Metabolism	1162	131-48-6	660	310.113
1275			N-acetylmuramate	LC/MS pos early	18354	C02713	HMDB60493	5462244		0.76	1.65	1.35	2.19	2.33	1.91		0.4108	0.5576	0.2188	0.5032	0.1821	0.3177	0.7392	0.9996	0.8274	0.9948		1.2989	0.9812	2.1444	1.7472	1.4067	2.6866		82	64	50		Carbohydrate	Aminosugar Metabolism	100000283	10597-89-4	1015	294.118
1283			N-acetylglucosaminylasparagine	LC/MS pos early	48149	C04540	HMDB00489	123826		0.88	0.82	0.84	0.93	1.78	0.51		0.3481	0.5378	0.2294	0.5083	0.1775	0.3125	0.983	0.9996	0.9141	0.9948		1.224	1.0772	1.0023	1.0279	1.305	0.6718		100	93	93		Carbohydrate	Aminosugar Metabolism	1215	2776-93-4	1212	336.14
1284			erythronate*	LC/MS polar	42420		HMDB00613	2781043		1.09	0.95	1	0.87	1.04	0.83		0.3679	0.5494	0.5818	0.6143	0.9789	0.6033	0.1756	0.9996	0.836	0.9948		1.0423	1.1373	0.991	1.041	0.9765	0.8075		100	100	100		Carbohydrate	Aminosugar Metabolism	100001320	88759-55-1	2186	135.03
1286			N-acetylglucosamine/N-acetylgalactosamine	LC/MS pos early	46539		HMDB00215	24139		0.76	1	0.92	1.31	3.24	0.81		0.2532	0.5245	0.825	0.6862	0.5019	0.4576	0.3759	0.9996	0.2512	0.9948		1.3905	1.0625	1.3886	1.2772	1.0293	0.8293		100	100	100		Carbohydrate	Aminosugar Metabolism	100006435		715	222.097
1292	Energy	TCA Cycle	citrate	LC/MS neg	1564	C00158	HMDB00094	311		1.37	0.59	0.86	0.43	3.37	0.09		0.7183	0.687	0.1054	0.4242	0.3961	0.4209	0.1969	0.9996	0.4356	0.9948		2.2474	3.086	1.3229	1.925	1.3475	0.1236		100	100	100		Energy	TCA Cycle	1124	77-92-9	582	191.02
1294			aconitate [cis or trans]	LC/MS neg	46173					2.28	0.84	1.33	0.37	1.74	0.21		0.1699	0.4854	0.3271	0.5381	0.9519	0.6004	0.0526	0.9996	0.8835	0.9948		1.8808	4.2931	1.5809	2.5071	2.6207	0.5557		100	100	100		Energy	TCA Cycle	100001359		580	173.009
1298			alpha-ketoglutarate	LC/MS polar	528	C00026	HMDB00208	51		0.81	0.55	0.64	0.68	1.23	0.75		0.3055	0.5295	0.0007	0.144	0.0031	0.1107	0.0949	0.9996	0.9003	0.9948		1.7223	1.4035	0.9487	1.104	0.7773	0.5797		100	100	100		Energy	TCA Cycle	93	305-72-6;328-50-7;22202-68-2	2700	145.014
1300			succinylcarnitine (C4-DC)	LC/MS pos early	37058		HMDB61717	71464481		1.09	1.05	1.06	0.96	1.45	1.27		0.7887	0.7172	0.7638	0.6789	0.7286	0.5256	0.971	0.9996	0.1976	0.9948		1.2345	1.3481	1.2954	1.3134	0.7276	0.926		100	100	100		Energy	TCA Cycle	100001948	256928-74-2	2291	262.129
1301			succinate	LC/MS polar	1437	C00042	HMDB00254	1110		1.1	0.86	0.94	0.78	2.21	0.28		0.8091	0.7232	0.3145	0.5381	0.52	0.4609	0.3061	0.9996	0.1824	0.9948		1.522	1.672	1.3026	1.4287	0.7227	0.2055		100	100	100		Energy	TCA Cycle	252	110-15-6	3149	117.019
1302			fumarate	LC/MS polar	1643	C00122	HMDB00134	444972		0.89	0.79	0.83	0.88	2.22	0.2		0.368	0.5494	0.1051	0.4242	0.0908	0.2554	0.7929	0.9996	0.6051	0.9948		1.8686	1.6702	1.4752	1.5418	1.6328	0.3288		100	100	100		Energy	TCA Cycle	330	100-17-8	3084	115.004
1304			malate	LC/MS polar	1303	C00149	HMDB00156	525		0.87	0.76	0.8	0.88	1.7	0.2		0.2359	0.5127	0.0698	0.4201	0.0465	0.1918	0.9614	0.9996	0.3704	0.9948		1.5611	1.356	1.1905	1.247	1.5344	0.3061		100	100	100		Energy	TCA Cycle	409	6915-15-7	3343.1	133.014
1308			itaconate	LC/MS polar	18373	C00490	HMDB02092	811		0.7	0.72	0.71	1.03	5.88	1.11		0.1774	0.4854	0.1051	0.4242	0.0706	0.2275	0.9996	0.9996	0.1252	0.9948		1.6543	1.1521	1.1921	1.1784	0.8753	0.9751		93	86	79		Energy	TCA Cycle	100000455	97-65-4	2969	129.019
1309			tricarballylate	LC/MS polar	15729	C19806	HMDB31193	14925		1.47	1.25	1.32	0.85	3.57	2.55		0.5975	0.644	0.5558	0.6058	0.4956	0.4563	0.9143	0.9996	0.72	0.9948		1.2301	1.8113	1.5346	1.6291	1.2516	3.1934		82	79	86		Energy	TCA Cycle	2053	99-14-9	4200	175.025
1313			citraconate/glutaconate	LC/MS polar	47076					1.07	0.82	0.91	0.76	2.41	1.45		0.9685	0.7572	0.1399	0.4476	0.262	0.3727	0.2446	0.9996	0.612	0.9948		1.865	1.9985	1.5271	1.688	0.8656	1.2511		100	100	100		Energy	TCA Cycle	100006438		2600	129.019
1314			2-methylcitrate/homocitrate	LC/MS neg	52282			515;439459		0.49	0.78	0.68	1.59	0.94	1.74		0.0022	0.4833	0.0367	0.3946	0.0024	0.1107	0.1854	0.9996	0.3344	0.9948		1.6043	0.7857	1.2474	1.0897	0.4791	0.8354		100	100	93		Energy	TCA Cycle	100008929		575	205.035
1317		Oxidative Phosphorylation	acetylphosphate	LC/MS polar	15488	C00227	HMDB01494	186		0.88	1.22	1.11	1.39	2.01	2.1		0.361	0.5479	0.4056	0.5685	0.8783	0.5783	0.131	0.9996	0.1485	0.9948		0.9642	0.8486	1.1811	1.0676	1.2775	2.684		100	100	96		Energy	Oxidative Phosphorylation	1211	94249-01-1	4013.9	138.98
1319			phosphate	LC/MS pos early	42109	C00009	HMDB01429	1061		1.18	1.18	1.18	1	1.43	1.88		0.4922	0.6095	0.9313	0.7129	0.7215	0.525	0.5826	0.9996	0.8326	0.9948		1.2855	1.5139	1.5154	1.5149	1.2939	2.4289		100	100	100		Energy	Oxidative Phosphorylation	461	7664-38-2	576	98.9842
1321	Lipid	Fatty Acid Synthesis	malonylcarnitine	LC/MS pos early	37059		HMDB02095	22833583		0.85	0.9	0.88	1.06	0.98	0.39		0.2228	0.5046	0.3142	0.5381	0.1789	0.3132	0.6391	0.9996	0.5574	0.9948		1.1583	0.9789	1.04	1.0191	0.9747	0.3833		100	93	100		Lipid	Fatty Acid Synthesis	100001526	853728-01-5	2086	248.113
1322			malonate	LC/MS polar	15872	C00383	HMDB00691	867		1.04	1.36	1.25	1.31	2.43	1.7		0.8029	0.7222	0.7834	0.6789	0.7452	0.5309	0.9933	0.9996	0.0778	0.9948		1.4442	1.4964	1.9572	1.7998	1.6162	2.7476		100	100	100		Lipid	Fatty Acid Synthesis	818	141-82-2;26522-22-85-0	3447	103.004
1335		Short Chain Fatty Acid	butyrate (4:0)	LC/MS neg	40605	C00246	HMDB00039	264		0.55	0.51	0.52	0.92	5.99	0.09		0.1694	0.4854	0.362	0.55	0.199	0.331	0.4875	0.9996	0.7479	0.9948		3.0968	1.7108	1.5771	1.6227	7.4739	0.6677		71	64	71		Lipid	Short Chain Fatty Acid	1143	109-92-6	1062	87.0452
1340		Medium Chain Fatty Acid	pelargonate (9:0)	LC/MS neg	12035	C01601	HMDB00847	8158		1.31	1.87	1.68	1.43	2.1	0.3		0.1322	0.4833	0.1949	0.4937	0.0999	0.2653	0.9175	0.9996	0.7949	0.9948		1.0677	1.4001	1.9967	1.793	1.3261	0.4007		86	93	86		Lipid	Medium Chain Fatty Acid	437	112-05-0	4798	157.123
1341			caprate (10:0)	LC/MS neg	1642	C01571	HMDB00511	2969		0.76	1.58	1.3	2.08	1.8	1.42		0.2959	0.5291	0.9875	0.7229	0.6438	0.5005	0.3863	0.9996	0.1046	0.9948		1.6461	1.2491	2.5945	2.1351	1.088	1.5397		100	100	100		Lipid	Medium Chain Fatty Acid	888	334-48-5	5090.7	171.139
1346			laurate (12:0)	LC/MS neg	1645	C02679	HMDB00638	3893		0.82	0.83	0.83	1.01	1.22	2.4		0.7818	0.7138	0.359	0.55	0.4202	0.4255	0.6384	0.9996	0.52	0.9948		1.9105	1.5696	1.593	1.585	0.9483	2.2787		100	100	100		Lipid	Medium Chain Fatty Acid	181	143-07-7	5300	199.17
1347			5-dodecenoate (12:1n7)	LC/MS neg	33968		HMDB00529	5312378		0.68	0.61	0.63	0.9	1.06	0.04		0.2881	0.5291	0.097	0.4242	0.0857	0.25	0.8225	0.9996	0.5265	0.9948		1.3127	0.8894	0.8007	0.831	1.5498	0.0646		89	86	79		Lipid	Medium Chain Fatty Acid	100001232	2430-94-6	5224	197.155
1350		Long Chain Saturated Fatty Acid	myristate (14:0)	LC/MS neg	1365	C06424	HMDB00806	11005		0.59	0.8	0.73	1.36	1.7	1.58		0.0253	0.4833	0.2957	0.5381	0.0988	0.2644	0.2032	0.9996	0.404	0.9948		1.5877	0.9335	1.2672	1.1533	1.5593	2.461		100	100	100		Lipid	Long Chain Saturated Fatty Acid	519	544-63-8	5440	227.202
1351			pentadecanoate (15:0)	LC/MS neg	1361	C16537	HMDB00826	13849		0.57	0.79	0.71	1.39	1.81	1.2		0.0094	0.4833	0.2269	0.5083	0.0518	0.1989	0.0998	0.9996	0.4509	0.9948		1.4456	0.8216	1.1383	1.0302	1.3811	1.6579		100	100	100		Lipid	Long Chain Saturated Fatty Acid	980	1002-84-2;10002-84-2	5521	241.217
1352			palmitate (16:0)	LC/MS neg	1336	C00249	HMDB00220	985		0.74	0.92	0.86	1.25	1.48	1.63		0.0613	0.4833	0.4353	0.5734	0.1574	0.3074	0.2288	0.9996	0.5173	0.9948		1.2031	0.8856	1.105	1.0301	1.1433	1.8679		100	100	100		Lipid	Long Chain Saturated Fatty Acid	424	57-10-3	5618	255.233
1353			margarate (17:0)	LC/MS neg	1121		HMDB02259	10465		0.64	0.87	0.79	1.35	1.6	1.56		0.0159	0.4833	0.311	0.5381	0.0812	0.2428	0.128	0.9996	0.2196	0.9948		1.3835	0.8887	1.2006	1.0941	1.4436	2.2452		100	100	100		Lipid	Long Chain Saturated Fatty Acid	891	506-12-7	5731	269.249
1354			stearate (18:0)	LC/MS neg	1358	C01530	HMDB00827	5281		0.73	0.98	0.89	1.33	1.57	1.84		0.0657	0.4833	0.8311	0.687	0.3542	0.4033	0.0984	0.9996	0.2368	0.9948		1.2693	0.9296	1.2377	1.1325	1.2729	2.3435		100	100	100		Lipid	Long Chain Saturated Fatty Acid	439	57-11-4	5872	283.264
1355			nonadecanoate (19:0)	LC/MS neg	1356	C16535	HMDB00772	12591		0.7	0.95	0.87	1.36	1.6	2.27		0.0725	0.4833	0.6019	0.6221	0.2401	0.3591	0.2055	0.9996	0.9432	0.9948		1.1288	0.7907	1.0766	0.979	1.16	2.6279		96	93	89		Lipid	Long Chain Saturated Fatty Acid	892	646-30-0	6068	297.28
1356			arachidate (20:0)	LC/MS neg	1118	C06425	HMDB02212	10467		0.72	0.95	0.87	1.31	1.82	1.32		0.1268	0.4833	0.7443	0.6745	0.3737	0.4125	0.2199	0.9996	0.5352	0.9948		1.2666	0.9148	1.2026	1.1043	1.4133	1.8609		100	100	96		Lipid	Long Chain Saturated Fatty Acid	893	506-30-9	6240	311.296
1358			behenate (22:0)*	LC/MS neg	12125	C08281	HMDB00944	8215		1.01	1.23	1.15	1.22	1.46	1.51		0.6573	0.6625	0.5056	0.5994	0.7782	0.5403	0.3386	0.9996	0.2051	0.9948		0.8584	0.8629	1.0555	0.9897	1.685	2.5453		75	71	82		Lipid	Long Chain Saturated Fatty Acid	314	112-85-6	6745	339.327
1363		Long Chain Monounsaturated Fatty Acid	myristoleate (14:1n5)	LC/MS neg	32418	C08322	HMDB02000	5281119		0.55	0.61	0.59	1.1	1.37	2.97		0.0647	0.4833	0.071	0.4201	0.0297	0.1753	0.541	0.9996	0.7485	0.9948		1.6623	0.9204	1.0117	0.9805	0.8533	2.5312		100	100	100		Lipid	Long Chain Monounsaturated Fatty Acid	100001198	544-64-9	5346.9	225.186
1366			palmitoleate (16:1n7)	LC/MS neg	33447	C08362	HMDB03229	445638		0.78	0.79	0.79	1.02	1.6	0.89		0.1559	0.4854	0.1052	0.4242	0.0524	0.1995	0.7409	0.9996	0.937	0.9948		1.3054	1.0147	1.0302	1.0249	1.3744	1.2232		100	100	100		Lipid	Long Chain Monounsaturated Fatty Acid	452	373-49-9	5475	253.217
1370			oleate/vaccenate (18:1)	LC/MS neg	52285			445639;5282761;5281127		0.64	0.68	0.66	1.07	3.04	0.52		0.0789	0.4833	0.0481	0.4201	0.0174	0.1603	0.643	0.9996	0.7909	0.9948		1.4583	0.9278	0.9908	0.9693	0.9178	0.4771		100	100	100		Lipid	Long Chain Monounsaturated Fatty Acid	100008930		5655	281.249
1376			10-nonadecenoate (19:1n9)	LC/MS neg	33972		HMDB13622	5312513		0.82	0.8	0.81	0.98	1.49	1.6		0.1768	0.4854	0.0338	0.3946	0.0169	0.1603	0.8306	0.9996	0.2596	0.9948		1.2151	0.9961	0.973	0.9809	0.5293	0.8482		100	100	93		Lipid	Long Chain Monounsaturated Fatty Acid	100001277	73033-09-7	5780	295.264
1379			eicosenoate (20:1)	LC/MS neg	33587	C16526	HMDB02231	5282768		0.65	0.77	0.73	1.19	2.37	0.39		0.0652	0.4833	0.1176	0.4352	0.0323	0.1753	0.4175	0.9996	0.4353	0.9948		1.5625	1.0143	1.2025	1.1382	1.0966	0.4287		100	100	100		Lipid	Long Chain Monounsaturated Fatty Acid	100001335		5950	309.28
1383			erucate (22:1n9)	LC/MS neg	1552	C08316	HMDB02068	5281116		0.89	0.95	0.93	1.07	2.64	0.43		0.2005	0.4982	0.3181	0.5381	0.1472	0.3034	0.5652	0.9996	0.7341	0.9948		1.1678	1.0416	1.1146	1.0897	1.0536	0.448		96	93	89		Lipid	Long Chain Monounsaturated Fatty Acid	1087	112-86-7	6355.6	337.311
1386		Long Chain Polyunsaturated Fatty Acid (n3 and n6)	tetradecadienoate (14:2)*	LC/MS neg	62850		HMDB00560	5312409		0.63	0.77	0.73	1.22	1.07	0.76		0.1065	0.4833	0.2821	0.5381	0.1112	0.281	0.3406	0.9996	0.9305	0.9948		1.4298	0.907	1.107	1.0387	1.0985	0.8306		96	86	96		Lipid	Long Chain Polyunsaturated Fatty Acid (n3 and n6)	100020343	39039-37-7	5292	223.17
1396			eicosapentaenoate (EPA; 20:5n3)	LC/MS neg	18467	C06428	HMDB01999	446284		0.65	0.66	0.66	1.01	1.25	0.43		0.1139	0.4833	0.1139	0.4352	0.0599	0.2152	0.6478	0.9996	0.9535	0.9948		1.6464	1.0741	1.0891	1.084	0.6172	0.2624		100	79	93		Lipid	Long Chain Polyunsaturated Fatty Acid (n3 and n6)	2050	10-2005-9;10417-94-4	5450	301.217
1398			docosapentaenoate (n3 DPA; 22:5n3)	LC/MS neg	32504	C16513	HMDB06528	6441454		0.71	0.61	0.64	0.86	3.1	0.48		0.1798	0.4854	0.1378	0.446	0.084	0.2486	0.7274	0.9996	0.8487	0.9948		1.9631	1.3846	1.1905	1.2568	0.8409	0.3996		96	100	100		Lipid	Long Chain Polyunsaturated Fatty Acid (n3 and n6)	100001181	2234-74-4	5571	329.249
1399			docosahexaenoate (DHA; 22:6n3)	LC/MS neg	44675	C06429	HMDB02183	445580		0.52	0.62	0.59	1.2	5.28	0.36		0.0837	0.4833	0.0816	0.4201	0.0346	0.1753	0.6509	0.9996	0.6996	0.9948		1.9714	1.0199	1.2276	1.1567	1.1161	0.4045		100	100	100		Lipid	Long Chain Polyunsaturated Fatty Acid (n3 and n6)	100000665	6217-54-5	5525	327.233
1400			docosatrienoate (22:3n3)	LC/MS neg	32417	C16534	HMDB02823	5312556		0.59	0.82	0.74	1.38	5.5	0.07		0.0383	0.4833	0.1993	0.4937	0.0346	0.1753	0.1986	0.9996	0.8527	0.9948		1.4142	0.8375	1.1547	1.0464	1.4521	0.1041		96	79	89		Lipid	Long Chain Polyunsaturated Fatty Acid (n3 and n6)	100001195	59708-86-0	5823	333.28
1402			hexadecadienoate (16:2n6)	LC/MS neg	57652		HMDB00477	13932172		0.61	0.69	0.66	1.14	0.98	3.97		0.1885	0.4907	0.3206	0.5381	0.1996	0.331	0.5779	0.9996	0.3066	0.9948		1.4712	0.8911	1.0174	0.9743	0.2494	0.9893		86	86	89		Lipid	Long Chain Polyunsaturated Fatty Acid (n3 and n6)	100009394	28290-73-5	5398	251.202
1403			linoleate (18:2n6)	LC/MS neg	1105	C01595	HMDB00673	5280450		0.54	0.61	0.59	1.12	3.21	0.5		0.0709	0.4833	0.0747	0.4201	0.029	0.1753	0.5567	0.9996	0.7955	0.9948		2.101	1.1433	1.2803	1.2335	0.9561	0.4813		100	100	100		Lipid	Long Chain Polyunsaturated Fatty Acid (n3 and n6)	180	60-33-3	5535	279.233
1405			linolenate [alpha or gamma; (18:3n3 or 6)]	LC/MS neg	34035	C06426	HMDB03073	5280934		0.52	0.64	0.6	1.21	1.56	1.43		0.0361	0.4833	0.0956	0.4242	0.0338	0.1753	0.442	0.9996	0.3105	0.9948		1.7079	0.8941	1.0854	1.0201	0.7107	1.0146		100	100	100		Lipid	Long Chain Polyunsaturated Fatty Acid (n3 and n6)	100001337		5450	277.217
1406			dihomo-linoleate (20:2n6)	LC/MS neg	17805	C16525	HMDB05060	6439848		0.6	0.71	0.67	1.18	2.88	0.32		0.0489	0.4833	0.062	0.4201	0.0157	0.1603	0.505	0.9996	0.6698	0.9948		1.6082	0.9665	1.136	1.0781	1.142	0.3696		100	100	100		Lipid	Long Chain Polyunsaturated Fatty Acid (n3 and n6)	1231	2091-39-6	5730	307.264
1408			dihomo-linolenate (20:3n3 or n6)	LC/MS neg	35718	C03242	HMDB02925	5280581		0.57	0.63	0.61	1.11	4.92	0.39		0.0666	0.4833	0.0597	0.4201	0.0196	0.1635	0.569	0.9996	0.9061	0.9948		1.7701	1.0047	1.1119	1.0753	1.0765	0.415		100	100	100		Lipid	Long Chain Polyunsaturated Fatty Acid (n3 and n6)	100001739	17046-59-2	5596	305.249
1409			arachidonate (20:4n6)	LC/MS neg	1110	C00219	HMDB01043	444899		0.6	0.62	0.61	1.04	8.44	0.31		0.0976	0.4833	0.1023	0.4242	0.0392	0.1811	0.5347	0.9996	0.8055	0.9948		1.7373	1.0364	1.0827	1.0669	0.5659	0.1738		100	100	100		Lipid	Long Chain Polyunsaturated Fatty Acid (n3 and n6)	229	506-32-1	5535	303.233
1410			docosatrienoate (22:3n6)*	LC/MS neg	57467					0.8	0.63	0.69	0.79	3.84	0.06		0.2987	0.5291	0.2129	0.5018	0.1537	0.3069	0.8435	0.9996	0.42	0.9948		1.9129	1.5261	1.201	1.312	0.6767	0.0433		93	86	86		Lipid	Long Chain Polyunsaturated Fatty Acid (n3 and n6)	100015762		5850	333.28
1411			adrenate (22:4n6)	LC/MS neg	32980	C16527	HMDB02226	5497181		0.65	0.69	0.68	1.06	2.24	0.1		0.138	0.4833	0.1227	0.4359	0.0625	0.2182	0.7519	0.9996	0.7339	0.9948		1.3699	0.8932	0.9452	0.9274	0.8634	0.0837		93	86	75		Lipid	Long Chain Polyunsaturated Fatty Acid (n3 and n6)	100001193	2091-25-0	5678	331.264
1412			docosapentaenoate (n6 DPA; 22:5n6)	LC/MS neg	37478	C16513	HMDB01976	6441454		0.57	0.66	0.63	1.15	6.34	0.36		0.1456	0.4833	0.1277	0.446	0.0676	0.2244	0.7568	0.9996	0.7309	0.9948		1.6096	0.9189	1.0582	1.0106	1.1095	0.396		96	100	96		Lipid	Long Chain Polyunsaturated Fatty Acid (n3 and n6)	100001580	25182-74-5	5624.5	329.249
1413			docosadienoate (22:2n6)	LC/MS neg	32415	C16533	HMDB61714	5282807		0.76	0.82	0.8	1.08	2.61	0.27		0.28	0.5291	0.5087	0.5994	0.3176	0.3903	0.5396	0.9996	0.6664	0.9948		1.2712	0.9662	1.0479	1.02	1.2713	0.3374		93	93	100		Lipid	Long Chain Polyunsaturated Fatty Acid (n3 and n6)	100001182	7370-49-2	6034	335.296
1468		Fatty Acid, Branched	(12 or 13)-methylmyristate (a15:0 or i15:0)	LC/MS neg	38293			151014		0.39	0.74	0.62	1.9	1.64	5.28		0.4378	0.5745	0.8079	0.6844	0.9117	0.591	0.2978	0.9996	0.5572	0.9948		2.8907	1.1198	2.1329	1.787	1.4916	7.8753		100	100	100		Lipid	Fatty Acid, Branched	100002344	2485-71-4	5499	241.217
1471			(14 or 15)-methylpalmitate (a17:0 or i17:0)	LC/MS neg	38768			17903417		0.63	0.86	0.78	1.37	1.84	1.33		0.0267	0.4833	0.3571	0.55	0.0892	0.2554	0.1286	0.9996	0.4871	0.9948		1.2993	0.8173	1.1178	1.0152	0.9449	1.2597		100	100	100		Lipid	Fatty Acid, Branched	100002945		5695	269.249
1475			(16 or 17)-methylstearate (a19:0 or i19:0)	LC/MS neg	38296		HMDB37397	3083779		0.82	1.06	0.98	1.3	2.23	1.52		0.6945	0.677	0.7749	0.6789	0.9655	0.6026	0.5239	0.9996	0.7189	0.9948		1.0832	0.8851	1.1482	1.0583	0.9749	1.4859		75	79	79		Lipid	Fatty Acid, Branched	100002356	2724-59-6	5993	297.28
1492		Fatty Acid, Dicarboxylate	glutarate (C5-DC)	LC/MS polar	396	C00489	HMDB00661	743		0.76	0.94	0.88	1.24	1.29	1.46		0.2312	0.5093	0.3176	0.5381	0.188	0.3197	0.7602	0.9996	0.6096	0.9948		1.3153	0.9965	1.2347	1.1534	0.7881	1.15		100	100	100		Lipid	Fatty Acid, Dicarboxylate	339	110-94-1	2900	131.035
1495			3-methylglutarate/2-methylglutarate	LC/MS polar	54676		HMDB00752			0.82	0.57	0.65	0.7	0.75	0.43		0.8839	0.737	0.1353	0.446	0.2697	0.3732	0.2453	0.9996	0.0908	0.9948		0.9768	0.7982	0.5549	0.638	0.4862	0.2095		57	71	54		Lipid	Fatty Acid, Dicarboxylate	100010834		2832	145.051
1496			2-hydroxyglutarate	LC/MS pos early	37253	C02630	HMDB0059655	43		0.78	0.86	0.83	1.09	1.24	1.5		0.5386	0.6332	0.8346	0.688	0.6829	0.5141	0.6416	0.9996	0.7964	0.9948		1.5461	1.2133	1.3255	1.2872	0.7691	1.1552		100	100	100		Lipid	Fatty Acid, Dicarboxylate	100002070	40951-21-1	958	131.034
1498			adipate (C6-DC)	LC/MS polar	21134	C06104	HMDB00448	196		0.68	1.29	1.08	1.91	2.22	4.42		0.7487	0.7035	0.1543	0.4637	0.321	0.3903	0.0636	0.9996	0.1915	0.9948		1.3894	0.9405	1.7961	1.5039	1.8472	8.1632		96	100	100		Lipid	Fatty Acid, Dicarboxylate	100000863	124-04-9	3000	145.051
1500			2-hydroxyadipate	LC/MS polar	31934	C02360	HMDB00321	193530		1.01	1.49	1.32	1.47	1.15	11.07		0.748	0.7035	0.6424	0.6392	0.8419	0.5672	0.5026	0.9996	0.9343	0.9948		1.0889	1.1003	1.6196	1.4423	0.3269	3.6178		68	57	79		Lipid	Fatty Acid, Dicarboxylate	100001153	18294-85-4	3000	161.046
1501			3-hydroxyadipate*	LC/MS polar	62069		HMDB00345	151913		0.5	0.65	0.6	1.3	2.35	6.87		0.0222	0.4833	0.0982	0.4242	0.0297	0.1753	0.319	0.9996	0.7683	0.9948		1.4242	0.7073	0.9222	0.8489	0.4021	2.761		71	50	71		Lipid	Fatty Acid, Dicarboxylate	100004396		3131	161.046
1504			maleate	LC/MS polar	20676	C01384	HMDB00176	444266		0.85	1.15	1.05	1.35	1.53	4.84		0.707	0.6822	0.491	0.5985	0.5044	0.4577	0.7005	0.9996	0.4149	0.9948		1.5111	1.288	1.7355	1.5827	1.576	7.6238		96	100	100		Lipid	Fatty Acid, Dicarboxylate	100000707	110-16-7	2640	115.004
1512			azelaic acid	LC/MS polar	18362	C08261	HMDB00784	2266		1.27	2.13	1.84	1.67	3.05	5.33		0.2034	0.4984	0.0324	0.3946	0.0219	0.1654	0.4029	0.9996	0.4479	0.9948		0.9561	1.216	2.035	1.7553	1.2121	6.4649		100	100	100		Lipid	Fatty Acid, Dicarboxylate	2029	123-99-9	2520	187.098
1522			dodecadienoate (12:2)*	LC/MS neg	62276					0.65	0.85	0.78	1.31	1.13	1		0.1036	0.4833	0.5953	0.6198	0.2855	0.3799	0.2134	0.9996	0.7849	0.9948		0.9718	0.6342	0.8279	0.7618	0.3697	0.3697		64	50	64		Lipid	Fatty Acid, Dicarboxylate	100020478		5146	195.139
1531			octadecanedioate (C18-DC)	LC/MS neg	36754		HMDB00782	70095		1.22	1.24	1.23	1.01	1.19	1		0.8843	0.737	0.3022	0.5381	0.4088	0.4255	0.5493	0.9996	0.4431	0.9948		0.9678	1.1822	1.1984	1.1929	0.4269	0.4269		79	79	75		Lipid	Fatty Acid, Dicarboxylate	100001615	871-70-5	5043	313.238
1532			octadecenedioate (C18:1-DC)*	LC/MS neg	61861					1.22	1.23	1.23	1.01	1.1	0.61		0.8178	0.726	0.3512	0.55	0.4289	0.4255	0.657	0.9996	0.968	0.9948		0.7071	0.8624	0.8704	0.8677	0.5282	0.3222		61	57	71		Lipid	Fatty Acid, Dicarboxylate	100019978		4875	311.223
1601		Fatty Acid Metabolism (also BCAA Metabolism)	butyrylcarnitine (C4)	LC/MS pos early	32412	C02862	HMDB02013	439829		1.02	0.74	0.84	0.73	0.87	1		0.6384	0.6538	0.0968	0.4242	0.1713	0.3098	0.5605	0.9996	0.163	0.9948		1.3988	1.4246	1.0413	1.1722	1.469	1.4686		100	100	100		Lipid	Fatty Acid Metabolism (also BCAA Metabolism)	100001054	25576-40-3	2860	232.154
1604			propionylcarnitine (C3)	LC/MS pos early	32452	C03017	HMDB00824	107738		0.91	1.1	1.04	1.21	1.07	2.03		0.454	0.5815	0.4941	0.5994	0.9167	0.5925	0.2218	0.9996	0.7634	0.9948		1.0009	0.9118	1.1051	1.0391	0.8093	1.6418		100	100	100		Lipid	Fatty Acid Metabolism (also BCAA Metabolism)	100001162	17298-37-2	2590	218.139
1643		Fatty Acid Metabolism (Acyl Carnitine, Short Chain)	acetylcarnitine (C2)	LC/MS pos early	32198	C02571	HMDB00201	1		0.85	0.86	0.85	1.01	1.14	1.07		0.1735	0.4854	0.1456	0.45	0.0803	0.2428	0.7274	0.9996	0.8894	0.9948		1.0917	0.9233	0.9355	0.9313	1.0041	1.0773		100	100	100		Lipid	Fatty Acid Metabolism (Acyl Carnitine, Short Chain)	100000802	5080-50-2	2282	204.123
1647		Fatty Acid Metabolism (Acyl Carnitine, Medium Chain)	hexanoylcarnitine (C6)	LC/MS pos late	32328		HMDB00705	6426853		0.9	0.71	0.77	0.79	1.04	1		0.1862	0.4878	0.0478	0.4201	0.0367	0.1754	0.9587	0.9996	0.4923	0.9948		1.4428	1.2962	1.0252	1.1177	1.4676	1.4621		100	100	100		Lipid	Fatty Acid Metabolism (Acyl Carnitine, Medium Chain)	100000781	6920-35-0	800	260.186
1650			octanoylcarnitine (C8)	LC/MS pos late	33936	C02838	HMDB00791	123701		0.83	0.75	0.78	0.9	1.58	0.44		0.2342	0.5127	0.1874	0.4937	0.1247	0.283	0.797	0.9996	0.7267	0.9948		1.5188	1.2639	1.1378	1.1808	2.6503	1.1783		100	100	100		Lipid	Fatty Acid Metabolism (Acyl Carnitine, Medium Chain)	100001247	3671-77-0	950	288.217
1651			nonanoylcarnitine (C9)	LC/MS pos late	61775		HMDB13288			1.01	0.81	0.87	0.8	1.98	0.04		0.9214	0.7477	0.6279	0.6337	0.6937	0.5159	0.7897	0.9996	0.3986	0.9948		1.1955	1.2017	0.9647	1.0456	2.8291	0.1181		79	71	68		Lipid	Fatty Acid Metabolism (Acyl Carnitine, Medium Chain)	100006620		1003	302.233
1654			laurylcarnitine (C12)	LC/MS pos late	34534		HMDB02250	10427569		1.38	0.85	1.03	0.62	1.07	0.62		0.8089	0.7232	0.2019	0.4945	0.2878	0.3821	0.5345	0.9996	0.7345	0.9948		1.402	1.9306	1.1955	1.4465	1.3128	0.8191		100	100	93		Lipid	Fatty Acid Metabolism (Acyl Carnitine, Medium Chain)	100001392	25518-54-1	1235	344.28
1655		Fatty Acid Metabolism (Acyl Carnitine, Long Chain Saturated)	myristoylcarnitine (C14)	LC/MS pos late	33952		HMDB05066	6426854		1.43	0.89	1.07	0.62	0.88	0.48		0.9172	0.747	0.2602	0.5309	0.3692	0.4101	0.4953	0.9996	0.2334	0.9948		1.2259	1.7525	1.0868	1.3141	0.8957	0.426		100	100	93		Lipid	Fatty Acid Metabolism (Acyl Carnitine, Long Chain Saturated)	100001270	18822-89-4	1350	372.311
1657			palmitoylcarnitine (C16)	LC/MS pos late	44681	C02990	HMDB00222	461		1.46	0.98	1.14	0.67	0.94	0.43		0.8828	0.737	0.4782	0.5922	0.6563	0.5049	0.5509	0.9996	0.3315	0.9948		1.1296	1.6506	1.1066	1.2923	0.9721	0.4213		100	100	100		Lipid	Fatty Acid Metabolism (Acyl Carnitine, Long Chain Saturated)	100000776	6865-14-1	1425	400.342
1658			margaroylcarnitine (C17)*	LC/MS pos late	57512		HMDB06210			1.23	0.99	1.07	0.8	0.98	0.59		0.8877	0.7377	0.5389	0.5994	0.5974	0.4903	0.7926	0.9996	0.3505	0.9948		1.1675	1.4412	1.1537	1.2519	1.0069	0.5967		100	100	100		Lipid	Fatty Acid Metabolism (Acyl Carnitine, Long Chain Saturated)	100004054	106182-29-0	1424	414.358
1659			stearoylcarnitine (C18)	LC/MS pos late	34409		HMDB00848	6426855		1.47	1.13	1.25	0.77	0.98	0.43		0.8199	0.726	0.645	0.6393	0.6388	0.5005	0.9329	0.9996	0.3665	0.9948		1.0932	1.607	1.2359	1.3626	0.8553	0.3679		100	100	100		Lipid	Fatty Acid Metabolism (Acyl Carnitine, Long Chain Saturated)	100001391	18822-91-8	1485	428.373
1660			arachidoylcarnitine (C20)*	LC/MS pos late	57513		HMDB06460			1.27	1.21	1.23	0.96	0.98	0.39		0.5735	0.6398	0.3826	0.56	0.3354	0.3967	0.9139	0.9996	0.2448	0.9948		1.1315	1.4362	1.3725	1.3943	0.4412	0.1738		100	100	100		Lipid	Fatty Acid Metabolism (Acyl Carnitine, Long Chain Saturated)	100015833		1512	456.405
1661			behenoylcarnitine (C22)*	LC/MS pos late	57514					1.09	1.14	1.12	1.05	0.94	0.03		0.6278	0.6532	0.3548	0.55	0.3424	0.3991	0.7881	0.9996	0.2398	0.9948		1.0246	1.1132	1.1675	1.149	0.338	0.0107		96	100	89		Lipid	Fatty Acid Metabolism (Acyl Carnitine, Long Chain Saturated)	100015832		1561	484.436
1662			lignoceroylcarnitine (C24)*	LC/MS pos late	57515					1.04	1.14	1.11	1.09	1.15	1.12		0.8427	0.7298	0.9399	0.7159	0.8815	0.5788	0.9038	0.9996	0.6011	0.9948		0.9129	0.9509	1.039	1.0089	0.4355	0.4859		93	100	89		Lipid	Fatty Acid Metabolism (Acyl Carnitine, Long Chain Saturated)	100015834		1603	512.467
1663			cerotoylcarnitine (C26)*	LC/MS pos late	57516		HMDB06347			1.09	1.2	1.16	1.1	1.07	2.28		0.8601	0.7349	0.477	0.5922	0.678	0.513	0.5245	0.9996	0.7703	0.9948		0.8953	0.9735	1.0716	1.0381	0.4378	1		93	86	89		Lipid	Fatty Acid Metabolism (Acyl Carnitine, Long Chain Saturated)	100015835		1649	540.499
1669		Fatty Acid Metabolism (Acyl Carnitine, Monounsaturated)	3-decenoylcarnitine	LC/MS pos late	63361					1.14	1.13	1.13	0.99	1.52	1.09		0.5696	0.6398	0.8845	0.6999	0.8525	0.5707	0.5268	0.9996	0.7234	0.9948		1.2205	1.3915	1.379	1.3833	2.2029	2.3917		100	93	100		Lipid	Fatty Acid Metabolism (Acyl Carnitine, Monounsaturated)	100021136		1045	314.233
1670			cis-4-decenoylcarnitine (C10:1)	LC/MS pos late	38178					0.9	1.15	1.06	1.27	1.63	0.96		0.4551	0.5815	0.6375	0.6384	0.9598	0.6018	0.2743	0.9996	0.4678	0.9948		1.2416	1.1161	1.4219	1.3175	2.7591	2.6477		100	100	100		Lipid	Fatty Acid Metabolism (Acyl Carnitine, Monounsaturated)	100002259	98930-66-6	1057	314.233
1672			5-dodecenoylcarnitine (C12:1)	LC/MS pos late	61769		HMDB13326			1.22	0.82	0.96	0.68	1.22	0.71		0.6209	0.6532	0.0971	0.4242	0.1359	0.2958	0.5044	0.9996	0.7197	0.9948		1.2386	1.5098	1.0211	1.188	2.1628	1.5452		100	93	86		Lipid	Fatty Acid Metabolism (Acyl Carnitine, Monounsaturated)	100016069		1135	342.264
1674			myristoleoylcarnitine (C14:1)*	LC/MS pos late	48182			90659872		1.84	0.89	1.21	0.48	0.88	0.57		0.8263	0.726	0.1964	0.4937	0.2904	0.3836	0.5383	0.9996	0.1555	0.9948		1.4459	2.6652	1.2841	1.7557	1.0656	0.6054		100	100	96		Lipid	Fatty Acid Metabolism (Acyl Carnitine, Monounsaturated)	100006051	889848-55-9	1316	370.295
1675			palmitoleoylcarnitine (C16:1)*	LC/MS pos late	53223			71464547		1.65	0.89	1.15	0.54	1.01	0.15		0.8048	0.7222	0.233	0.5115	0.4156	0.4255	0.2669	0.9996	0.4135	0.9948		1.2137	1.9981	1.0829	1.3954	1.114	0.17		100	100	96		Lipid	Fatty Acid Metabolism (Acyl Carnitine, Monounsaturated)	100009406		1357	398.326
1676			oleoylcarnitine (C18:1)	LC/MS pos late	35160		HMDB05065	6441392		1.57	0.93	1.15	0.6	1.02	0.26		0.9842	0.7572	0.3624	0.55	0.4911	0.4561	0.5481	0.9996	0.4324	0.9948		1.2197	1.9093	1.1366	1.4004	0.9477	0.2464		100	100	96		Lipid	Fatty Acid Metabolism (Acyl Carnitine, Monounsaturated)	100001501	38677-66-6	1423	426.358
1677			eicosenoylcarnitine (C20:1)*	LC/MS pos late	57519					1.77	1.1	1.33	0.62	0.97	0.22		0.8727	0.7366	0.3584	0.55	0.4315	0.4255	0.6017	0.9996	0.2475	0.9948		1.1748	2.0812	1.2932	1.5623	0.6951	0.1513		96	100	93		Lipid	Fatty Acid Metabolism (Acyl Carnitine, Monounsaturated)	100015838		1484	454.389
1678			erucoylcarnitine (C22:1)*	LC/MS pos late	57525					1.27	1.09	1.15	0.86	0.98	0.06		0.6264	0.6532	0.265	0.5326	0.2712	0.3732	0.6729	0.9996	0.2621	0.9948		1.1314	1.4374	1.236	1.3048	0.4659	0.0275		96	93	86		Lipid	Fatty Acid Metabolism (Acyl Carnitine, Monounsaturated)	100015841		1535	482.42
1679			nervonoylcarnitine (C24:1)*	LC/MS pos late	57531					1.1	1.11	1.11	1	1.18	0.07		0.6376	0.6538	0.4732	0.5918	0.4314	0.4255	0.902	0.9996	0.5372	0.9948		0.9449	1.0437	1.0468	1.0458	0.4445	0.0306		96	100	86		Lipid	Fatty Acid Metabolism (Acyl Carnitine, Monounsaturated)	100015846		1602	510.452
1680			ximenoylcarnitine (C26:1)*	LC/MS pos late	57517					1.07	1.09	1.08	1.02	1.2	0.9		0.802	0.7222	0.8726	0.6965	0.9894	0.6051	0.7293	0.9996	0.8684	0.9948		1.0099	1.0836	1.1007	1.0948	0.5664	0.5092		93	93	89		Lipid	Fatty Acid Metabolism (Acyl Carnitine, Monounsaturated)	100015836		1607	538.483
1681		Fatty Acid Metabolism (Acyl Carnitine, Polyunsaturated)	linoleoylcarnitine (C18:2)*	LC/MS pos late	46223		HMDB06469	6450015		1.4	0.86	1.05	0.62	1.01	0.03		0.8897	0.7377	0.2291	0.5083	0.3193	0.3903	0.4323	0.9996	0.3917	0.9948		1.3687	1.92	1.1809	1.4333	1.1269	0.0334		100	100	89		Lipid	Fatty Acid Metabolism (Acyl Carnitine, Polyunsaturated)	100003151	36816-10-1	1430	424.342
1683			dihomo-linoleoylcarnitine (C20:2)*	LC/MS pos late	57520					2.03	1.05	1.39	0.52	0.97	0.26		0.8226	0.726	0.5814	0.6143	0.6046	0.4903	0.9058	0.9996	0.3617	0.9948		1.1492	2.3314	1.2122	1.5943	0.6702	0.1742		93	93	79		Lipid	Fatty Acid Metabolism (Acyl Carnitine, Polyunsaturated)	100015839		1436	452.373
1684			arachidonoylcarnitine (C20:4)	LC/MS pos late	57518					1.1	0.84	0.93	0.76	1.45	0.33		0.6212	0.6532	0.3096	0.5381	0.3277	0.392	0.7897	0.9996	0.866	0.9948		1.2004	1.3214	1.0097	1.1161	0.6348	0.2091		86	93	68		Lipid	Fatty Acid Metabolism (Acyl Carnitine, Polyunsaturated)	100015837		1353	448.342
1685			dihomo-linolenoylcarnitine (C20:3n3 or 6)*	LC/MS pos late	57521					1.23	0.87	0.99	0.71	1.27	0.37		0.6484	0.6566	0.5407	0.5994	0.5046	0.4577	0.9795	0.9996	0.9372	0.9948		1.3542	1.6692	1.1792	1.3465	0.5021	0.1875		82	79	75		Lipid	Fatty Acid Metabolism (Acyl Carnitine, Polyunsaturated)	100015840		1392	450.358
1687			docosadienoylcarnitine (C22:2)*	LC/MS pos late	57526					1.5	1.13	1.26	0.75	1.08	0.26		0.5958	0.644	0.464	0.5889	0.4123	0.4255	0.9989	0.9996	0.4608	0.9948		1.051	1.5803	1.1858	1.3205	0.3718	0.097		93	93	75		Lipid	Fatty Acid Metabolism (Acyl Carnitine, Polyunsaturated)	100015848		1493	480.405
1688			docosatrienoylcarnitine (C22:3)*	LC/MS pos late	57527					2.21	1.32	1.62	0.6	1.12	1		0.3958	0.5569	0.572	0.6112	0.3859	0.4167	0.6518	0.9996	0.6377	0.9948		0.5553	1.2254	0.7335	0.9014	0.2356	0.2356		36	50	46		Lipid	Fatty Acid Metabolism (Acyl Carnitine, Polyunsaturated)	100015849		1460	478.389
1689			adrenoylcarnitine (C22:4)*	LC/MS pos late	57528					1.73	0.98	1.23	0.56	1.04	0.72		0.9638	0.7563	0.5533	0.6052	0.6605	0.5049	0.7372	0.9996	0.5566	0.9948		0.8765	1.5191	0.855	1.0818	0.4704	0.3388		61	43	43		Lipid	Fatty Acid Metabolism (Acyl Carnitine, Polyunsaturated)	100015850		1415	476.373
1693			tetracosadienoylcarnitine (C24:2)*	LC/MS pos late	57524					1.11	1.03	1.06	0.93	1.27	0.23		0.4665	0.5884	0.532	0.5994	0.4035	0.4224	0.7907	0.9996	0.7503	0.9948		0.9977	1.1096	1.029	1.0565	0.4867	0.1097		93	71	75		Lipid	Fatty Acid Metabolism (Acyl Carnitine, Polyunsaturated)	100015847		1542	508.436
1704		Fatty Acid Metabolism (Acyl Carnitine, Hydroxy)	(R)-3-hydroxybutyrylcarnitine	LC/MS pos early	43264		HMDB13127	53481617		0.8	0.8	0.8	0.99	2.62	1.24		0.0971	0.4833	0.106	0.4242	0.0347	0.1753	0.511	0.9996	0.4638	0.9948		0.9762	0.7841	0.7801	0.7815	1.1357	1.4094		93	57	82		Lipid	Fatty Acid Metabolism (Acyl Carnitine, Hydroxy)	100003926		2400	248.149
1705			(S)-3-hydroxybutyrylcarnitine	LC/MS pos early	52984		HMDB13127			0.89	0.75	0.8	0.84	0.9	1.03		0.1615	0.4854	0.0273	0.3946	0.016	0.1603	0.974	0.9996	0.2066	0.9948		1.3884	1.2404	1.0388	1.1076	0.892	0.9173		100	100	100		Lipid	Fatty Acid Metabolism (Acyl Carnitine, Hydroxy)	100009271		2340	248.149
1706			3-hydroxyhexanoylcarnitine (1)	LC/MS pos early	62557					0.96	1.01	0.99	1.05	0.97	2.16		0.8241	0.726	0.9111	0.7052	0.8494	0.5701	0.8995	0.9996	0.3489	0.9948		1.3654	1.3157	1.3776	1.3565	1.6735	3.6094		100	100	100		Lipid	Fatty Acid Metabolism (Acyl Carnitine, Hydroxy)	100020825		2918	276.181
1709			3-hydroxydecanoylcarnitine	LC/MS pos late	63358		HMDB61636			1.01	0.74	0.83	0.73	1.16	0.14		0.5827	0.6406	0.0615	0.4201	0.1025	0.2682	0.3666	0.9996	0.5765	0.9948		1.2894	1.3025	0.9512	1.0712	1.5612	0.2259		96	100	79		Lipid	Fatty Acid Metabolism (Acyl Carnitine, Hydroxy)	100021141		961	332.243
1710			3-hydroxypalmitoylcarnitine	LC/MS pos late	61839					1.3	0.92	1.05	0.71	1	0.34		0.9057	0.7433	0.4972	0.5994	0.5779	0.4832	0.7157	0.9996	0.3731	0.9948		1.3811	1.7975	1.2773	1.455	1.1766	0.3959		96	100	93		Lipid	Fatty Acid Metabolism (Acyl Carnitine, Hydroxy)	100019800		1380	416.337
1711			3-hydroxyoleoylcarnitine	LC/MS pos late	61840					1.29	0.87	1.01	0.67	0.94	0.27		0.8604	0.7349	0.4131	0.5685	0.4903	0.4561	0.6612	0.9996	0.294	0.9948		1.3911	1.7961	1.2119	1.4114	1.0876	0.2976		93	93	89		Lipid	Fatty Acid Metabolism (Acyl Carnitine, Hydroxy)	100019801		1406	442.353
1712		Carnitine Metabolism	deoxycarnitine	LC/MS pos early	36747	C01181	HMDB01161	134		1.09	1.03	1.05	0.94	1.11	0.87		0.5971	0.644	0.6954	0.6549	0.5974	0.4903	0.8386	0.9996	0.7414	0.9948		1.1712	1.2718	1.2016	1.2256	0.5148	0.4495		100	100	100		Lipid	Carnitine Metabolism	100001662	6249-56-5	2052	146.118
1713			carnitine	LC/MS pos early	15500	C00318	HMDB00062	10917		0.91	0.86	0.88	0.95	1.23	1.34		0.3432	0.5352	0.1613	0.4732	0.1247	0.283	0.996	0.9996	0.8911	0.9948		1.1732	1.0716	1.0129	1.0329	0.8934	1.1991		100	100	100		Lipid	Carnitine Metabolism	100000007	461-05-2	1978	162.112
1719		Ketone Bodies	3-hydroxybutyrate (BHBA)	LC/MS polar	542	C01089	HMDB00357	441		0.92	0.78	0.82	0.85	1.38	0.62		0.3052	0.5295	0.2865	0.5381	0.2239	0.3512	0.8195	0.9996	0.2451	0.9948		2.1566	1.9745	1.6753	1.7775	2.2705	1.4009		93	93	100		Lipid	Ketone Bodies	254	625-72-9	1480	103.04
1723		Fatty Acid Metabolism (Acyl Choline)	palmitoylcholine	LC/MS pos late	52944			151731		2.05	1.19	1.48	0.58	0.9	11.15		0.2037	0.4984	0.7726	0.6789	0.4031	0.4224	0.3042	0.9996	0.173	0.9948		1.4376	2.9448	1.7059	2.129	0.5652	6.3023		100	100	96		Lipid	Fatty Acid Metabolism (Acyl Choline)	100009233		1482	342.337
1724			oleoylcholine	LC/MS pos late	53260					2.14	1.1	1.45	0.51	0.84	8.45		0.0312	0.4833	0.5415	0.5994	0.1269	0.2832	0.0813	0.9996	0.1174	0.9948		1.1691	2.5068	1.2829	1.7008	0.3207	2.7084		75	93	71		Lipid	Fatty Acid Metabolism (Acyl Choline)	100009331		1449	368.352
1737		Fatty Acid, Monohydroxy	4-hydroxybutyrate (GHB)	LC/MS polar	34585	C00989	HMDB00710	10413		0.59	0.55	0.56	0.93	1.99	1		0.3061	0.5295	0.168	0.475	0.1508	0.3054	0.9455	0.9996	0.6933	0.9948		1.5459	0.9097	0.8501	0.8705	0.2707	0.2707		82	71	71		Lipid	Fatty Acid, Monohydroxy	100001507	502-85-2	1765	103.04
1739			2-hydroxyheptanoate*	LC/MS polar	61827			2750949		1.19	1.77	1.57	1.49	1.42	8.56		0.1568	0.4854	0.1349	0.446	0.0794	0.2428	0.8068	0.9996	0.352	0.9948		1.143	1.3581	2.0283	1.7994	1.3375	11.4505		100	100	100		Lipid	Fatty Acid, Monohydroxy	100019960		925	145.087
1741			2-hydroxydecanoate	LC/MS neg	42489			21488		1.22	1.84	1.63	1.51	1.59	11.22		0.0138	0.4833	0.0645	0.4201	0.0192	0.1635	0.8773	0.9996	0.9105	0.9948		1.0905	1.325	2.0043	1.7723	0.7741	8.6832		71	100	93		Lipid	Fatty Acid, Monohydroxy	100004089	5393-81-7	4840	187.134
1742			2-hydroxylaurate	LC/MS neg	52916			97783		0.82	1.03	0.96	1.25	1.02	1		0.9721	0.7572	0.9858	0.7229	1	0.6068	0.9582	0.9996	0.4675	0.9948		0.8522	0.7028	0.8769	0.8175	0.2963	0.2963		50	79	50		Lipid	Fatty Acid, Monohydroxy	100008934	2984-55-6	5211	215.165
1744			2-hydroxypalmitate	LC/MS neg	35675		HMDB31057	92836		0.65	0.87	0.8	1.34	1.48	0.71		0.0232	0.4833	0.4123	0.5685	0.128	0.2844	0.1139	0.9996	0.0803	0.9948		1.3715	0.8896	1.1962	1.0915	2.6598	1.8919		100	100	100		Lipid	Fatty Acid, Monohydroxy	100001579	764-67-0	5511.2	271.228
1746			2-hydroxystearate	LC/MS neg	17945	C03045		69417		0.7	0.84	0.8	1.2	1.41	1.26		0.1117	0.4833	0.2355	0.5152	0.1048	0.273	0.5621	0.9996	0.8253	0.9948		1.2931	0.9075	1.091	1.0283	0.8683	1.0958		100	93	96		Lipid	Fatty Acid, Monohydroxy	1239	629-22-1	5695	299.259
1747			2-hydroxyarachidate*	LC/MS neg	61700			5225199		0.87	1.13	1.04	1.3	1.52	2.52		0.6701	0.6666	0.8004	0.6824	0.71	0.5228	0.876	0.9996	0.839	0.9948		1.0394	0.9026	1.173	1.0807	0.7718	1.9449		89	93	82		Lipid	Fatty Acid, Monohydroxy	100019892		5990	327.29
1748			2-hydroxybehenate	LC/MS neg	57663			193484		1.36	1.53	1.47	1.13	1.33	1		0.1094	0.4833	0.3585	0.55	0.1663	0.3074	0.5159	0.9996	0.8019	0.9948		0.5628	0.7629	0.8602	0.827	0.2059	0.2059		46	71	43		Lipid	Fatty Acid, Monohydroxy	100015637		6384	355.322
1753			3-hydroxyhexanoate	LC/MS polar	53230			151492		1.47	1.47	1.47	1	2.01	0.93		0.44	0.5751	0.1192	0.4352	0.1262	0.283	0.7105	0.9996	0.0826	0.9948		0.7886	1.1618	1.1615	1.1616	1.5069	1.3979		71	64	79		Lipid	Fatty Acid, Monohydroxy	100006367	10191-24-9	1082	131.071
1756			3-hydroxydecanoate	LC/MS neg	22053		HMDB02203	26612		0.52	0.74	0.67	1.44	1.3	1.82		0.0527	0.4833	0.117	0.4352	0.0487	0.1949	0.628	0.9996	0.8401	0.9948		1.8773	0.9702	1.3974	1.2515	0.8492	1.5462		89	86	82		Lipid	Fatty Acid, Monohydroxy	100000997	5561-87-5	4634.7	187.134
1759			3-hydroxylaurate	LC/MS neg	32457		HMDB00387	94216		0.75	0.88	0.84	1.17	1.1	0.58		0.0559	0.4833	0.0764	0.4201	0.026	0.1745	0.817	0.9996	0.9921	0.9977		1.207	0.9083	1.0627	1.01	0.8892	0.5149		96	79	68		Lipid	Fatty Acid, Monohydroxy	100001112	53941-38-1	5175	215.165
1778			13-HODE + 9-HODE	LC/MS neg	37752			43013		0.88	1.12	1.04	1.27	2.17	1.88		0.5764	0.6398	0.6872	0.6529	0.9653	0.6026	0.4134	0.9996	0.8966	0.9948		1.3505	1.1887	1.5065	1.398	1.1669	2.1913		100	86	96		Lipid	Fatty Acid, Monohydroxy	100002196		5275	295.228
1806		Fatty Acid, Dihydroxy	2S,3R-dihydroxybutyrate	LC/MS polar	62950		HMDB02453	10964471		1.31	1.11	1.17	0.85	0.93	1.15		0.3735	0.5494	0.8766	0.6966	0.736	0.5278	0.3725	0.9996	0.2756	0.9948		1.0875	1.4218	1.203	1.2777	1.1444	1.3129		100	100	100		Lipid	Fatty Acid, Dihydroxy	100002284	5057-93-2	1660	119.035
1807			2R,3R-dihydroxybutyrate	LC/MS polar	63109		HMDB00498	13120901		1.18	1.06	1.1	0.9	1.04	0.9		0.2618	0.5245	0.8628	0.6913	0.7375	0.528	0.2653	0.9996	0.8237	0.9948		1.0554	1.2506	1.1216	1.1657	1.4643	1.316		100	100	100		Lipid	Fatty Acid, Dihydroxy	100002367	759-06-8	1543	119.035
1809			2,4-dihydroxybutyrate	LC/MS polar	62951		HMDB00360	192742		0.95	0.89	0.91	0.94	8.74	17.45		0.4463	0.5789	0.1978	0.4937	0.1676	0.3074	0.8894	0.9996	0.4758	0.9948		1.147	1.0883	1.0235	1.0456	0.0537	0.9373		96	86	93		Lipid	Fatty Acid, Dihydroxy	100002285	1518-62-3	1793	119.035
1810			3,4-dihydroxybutyrate	LC/MS polar	62952					6.11	4.26	4.89	0.7	11.45	1.85		0.3968	0.5569	0.8052	0.6839	0.5341	0.4644	0.552	0.9996	0.4147	0.9948		3.8887	23.7451	16.5731	19.022	0.7093	1.3148		96	100	100		Lipid	Fatty Acid, Dihydroxy	100001730	51267-44-8	2204	119.035
1901		Eicosanoid	12-HETE	LC/MS neg	37536		HMDB06111	5312983		0.74	1.78	1.42	2.4	2.4	1.35		0.3772	0.5514	0.2126	0.5018	0.5818	0.4849	0.0792	0.9996	0.0905	0.9948		1.3589	1.0067	2.4159	1.9347	2.5906	3.5014		100	93	100		Lipid	Eicosanoid	100002167	71030-37-0;73837-14-6	5326	319.228
1903			15-HETE	LC/MS neg	37538	C04742	HMDB02110	5280724		1.09	1.78	1.54	1.63	2.17	1.77		0.5969	0.644	0.1852	0.4937	0.2139	0.3443	0.5048	0.9996	0.3952	0.9948		0.9329	1.0165	1.6572	1.4384	0.6587	1.1644		82	93	89		Lipid	Eicosanoid	100000565	54845-95-3	5298	319.228
1916		Endocannabinoid	oleoyl ethanolamide	LC/MS pos late	38102		HMDB02088	5283454		0.91	0.9	0.9	0.98	1.62	2.56		0.5928	0.644	0.5177	0.5994	0.4755	0.4492	0.9755	0.9996	0.3663	0.9948		1.5708	1.434	1.4071	1.4163	0.6371	1.6307		100	100	96		Lipid	Endocannabinoid	1137	11-58-0;111-58-0	1661	326.305
1919			palmitoyl ethanolamide	LC/MS pos late	38165	C16512	HMDB02100	4671		1.13	1.33	1.26	1.18	1.35	2.67		0.3428	0.5352	0.126	0.4448	0.1145	0.2825	0.7345	0.9996	0.2777	0.9948		1.1691	1.3232	1.5555	1.4761	0.8161	2.1806		100	100	100		Lipid	Endocannabinoid	1489	544-31-0	1643	300.29
1920			stearoyl ethanolamide	LC/MS pos late	38625		HMDB13078	27902		1.2	1.57	1.44	1.31	1.39	2.32		0.2571	0.5245	0.0748	0.4201	0.0634	0.2184	0.6413	0.9996	0.3374	0.9948		1.1117	1.333	1.7481	1.6063	0.9709	2.2536		100	100	100		Lipid	Endocannabinoid	100002254	111-57-9	1787	328.321
1929			N-oleoyltaurine	LC/MS neg	39732			6437033		1.01	0.94	0.97	0.94	2.51	0.44		0.4087	0.5576	0.3875	0.5619	0.295	0.386	0.86	0.9996	0.8301	0.9948		1.0269	1.0338	0.969	0.9911	0.6112	0.2682		75	57	61		Lipid	Endocannabinoid	100003119	52514-04-2	5610	388.253
1930			N-stearoyltaurine	LC/MS neg	39730			168274		1.08	0.98	1.01	0.9	1.37	0.11		0.7693	0.7094	0.8193	0.6862	0.7531	0.5331	0.895	0.9996	0.8088	0.9948		1.085	1.1715	1.0598	1.0979	1.409	0.1576		89	86	86		Lipid	Endocannabinoid	100003240	63155-80-6	5782	390.268
1931			N-palmitoyltaurine	LC/MS neg	39835					1.03	0.95	0.98	0.93	2.08	0.27		0.8974	0.7397	0.5828	0.6143	0.6446	0.5005	0.7636	0.9996	0.7813	0.9948		1.1011	1.1295	1.0498	1.077	0.9583	0.2584		79	79	68		Lipid	Endocannabinoid	100003239	83982-06-3	5560	362.237
1940			arachidoyl ethanolamide (20:0)*	LC/MS pos late	57532			3787294		1.16	1.48	1.37	1.27	1.65	0.43		0.4517	0.5804	0.0889	0.4242	0.0982	0.2644	0.4791	0.9996	0.2404	0.9948		0.7826	0.9096	1.158	1.0732	1.0927	0.4656		54	57	71		Lipid	Endocannabinoid	100015853		1941	356.352
1946			palmitoleoyl ethanolamide*	LC/MS pos late	57541		HMDB13648	9835868		0.71	1.13	0.99	1.59	3.59	10.77		0.5404	0.6332	0.1151	0.4352	0.1525	0.3063	0.3601	0.9996	0.3729	0.9948		1.0999	0.7822	1.2434	1.0859	0.5063	5.4542		46	57	68		Lipid	Endocannabinoid	100015862		1546	298.274
1956		Inositol Metabolism	myo-inositol	LC/MS polar	1124	C00137	HMDB00211	892		0.98	0.91	0.93	0.93	1.15	1.4		0.9441	0.7519	0.4243	0.5732	0.5525	0.471	0.5477	0.9996	0.6277	0.9948		1.1356	1.108	1.0306	1.057	1.2063	1.6835		100	100	100		Lipid	Inositol Metabolism	363	87-89-8	3506.3	225.062
1985		Phospholipid Metabolism	choline	LC/MS pos early	15506	C00114	HMDB00097	305		1.02	0.99	1	0.98	1.06	1.13		0.7616	0.7089	0.949	0.7164	0.9354	0.5962	0.6951	0.9996	0.9916	0.9977		1.0014	1.0186	0.9947	1.0029	0.9543	1.0737		100	100	100		Lipid	Phospholipid Metabolism	1256	67-48-1	1961	104.107
1986			choline phosphate	LC/MS pos early	34396	C00588	HMDB01565	1014		0.98	1.19	1.12	1.21	1.4	2.35		0.8818	0.737	0.334	0.5438	0.5249	0.463	0.4021	0.9996	0.7192	0.9948		1.0501	1.0332	1.2519	1.1772	0.8894	2.0878		100	100	100		Lipid	Phospholipid Metabolism	267	72556-74-2	700	184.073
1987			cytidine 5'-diphosphocholine	LC/MS pos early	34418	C00307	HMDB01413	13804		0.89	0.64	0.72	0.72	2.21	1.61		0.495	0.6095	0.259	0.5309	0.2595	0.3727	0.8362	0.9996	0.4759	0.9948		1.0944	0.9745	0.698	0.7924	0.2821	0.4545		64	57	61		Lipid	Phospholipid Metabolism	1220	33818-15-4	725	489.115
1989			glycerophosphorylcholine (GPC)	LC/MS pos early	15990	C00670	HMDB00086	71920		1.64	1.23	1.37	0.75	1.29	42.03		0.1113	0.4833	0.096	0.4242	0.0539	0.2023	0.7042	0.9996	0.8611	0.9948		1.1704	1.9168	1.4434	1.605	0.1581	6.6445		100	100	100		Lipid	Phospholipid Metabolism	100000269	28319-77-9	672	258.11
1990			ethanolamine	LC/MS pos early	1497	C00189	HMDB00149	700		1.11	0.87	0.95	0.78	1.13	1.6		0.8932	0.7381	0.308	0.5381	0.4288	0.4255	0.552	0.9996	0.5745	0.9948		1.2408	1.3772	1.0767	1.1793	1.6504	2.6381		96	93	93		Lipid	Phospholipid Metabolism	420	141-43-5	1935	123.113
1991			phosphoethanolamine	LC/MS neg	1600	C00346	HMDB00224	1015		1.19	1.23	1.22	1.03	4.88	2.13		0.7816	0.7138	0.3418	0.547	0.6574	0.5049	0.4256	0.9996	0.5125	0.9948		1.2727	1.5169	1.5656	1.549	2.18	4.6403		100	93	100		Lipid	Phospholipid Metabolism	1026	1071-23-4	638	140.012
1993			glycerophosphoethanolamine	LC/MS pos early	37455	C01233	HMDB00114	123874		0.95	1.29	1.18	1.36	1.22	9.12		0.6168	0.6528	0.0819	0.4201	0.2612	0.3727	0.071	0.9996	0.0463	0.9948		1.0452	0.9918	1.3512	1.2285	0.5231	4.7697		100	100	100		Lipid	Phospholipid Metabolism	100001620	33049-08-0	659	216.063
1994			glycerophosphoserine*	LC/MS pos early	57404			3081457		0.97	1.05	1.02	1.09	1.28	61.1		0.8386	0.7284	0.5413	0.5994	0.7489	0.5317	0.5405	0.9996	0.6326	0.9948		1.3794	1.3333	1.4534	1.4124	0.0563	3.4402		96	93	93		Lipid	Phospholipid Metabolism	100015666		577	260.053
1995			glycerophosphoinositol*	LC/MS polar	47155			167572		1.3	1.19	1.23	0.92	1.31	22.04		0.8351	0.7273	0.3784	0.56	0.4762	0.4492	0.7598	0.9996	0.4554	0.9948		1.0585	1.3746	1.2588	1.2983	0.0727	1.602		100	100	100		Lipid	Phospholipid Metabolism	100001621	16824-65-0	3850	333.059
1996			trimethylamine N-oxide	LC/MS pos early	40406	C01104	HMDB00925	1145		1.04	1.12	1.09	1.08	1.68	1.54		0.8516	0.7323	0.7234	0.6659	0.8535	0.5707	0.644	0.9996	0.7475	0.9948		1.7367	1.8043	1.9435	1.8959	2.7034	4.1698		100	100	100		Lipid	Phospholipid Metabolism	100003397	1184-78-7	2100	76.0757
2014		Phosphatidylcholine (PC)	1-myristoyl-2-palmitoyl-GPC (14:0/16:0)	LC/MS pos late	19258		HMDB07869	129657		2.02	2.07	2.05	1.02	1.08	9.66		0.2083	0.4995	0.0152	0.3217	0.0118	0.1582	0.68	0.9996	0.6542	0.9948		0.9547	1.9327	1.9717	1.9584	1.2774	12.3335		100	100	100		Lipid	Phosphatidylcholine (PC)	100000672	69525-80-0	2147	706.538
2018			1-myristoyl-2-arachidonoyl-GPC (14:0/20:4)*	LC/MS pos late	53195		HMDB07883			1.33	1.48	1.43	1.12	1	4.18		0.6955	0.677	0.7313	0.6688	0.6355	0.5005	0.9221	0.9996	0.4614	0.9948		1.0108	1.3425	1.4983	1.4451	0.8517	3.564		96	93	93		Lipid	Phosphatidylcholine (PC)	100009139		1914	754.538
2030			1,2-dipalmitoyl-GPC (16:0/16:0)	LC/MS pos late	19130		HMDB00564	452110		1.37	1.46	1.43	1.07	1.02	5.98		0.26	0.5245	0.0386	0.3946	0.0251	0.1729	0.6995	0.9996	0.8248	0.9948		0.9897	1.3518	1.4457	1.4136	1.0343	6.1801		100	100	100		Lipid	Phosphatidylcholine (PC)	100000657	63-89-8	2365	734.569
2031			1-palmitoyl-2-palmitoleoyl-GPC (16:0/16:1)*	LC/MS pos late	52470		HMDB07969			1.93	1.73	1.8	0.9	1.06	6.38		0.037	0.4833	0.0128	0.3217	0.0018	0.1107	0.7333	0.9996	0.8552	0.9948		0.9002	1.7406	1.5584	1.6206	1.1738	7.491		100	100	100		Lipid	Phosphatidylcholine (PC)	100008984		2160	732.554
2032			1-palmitoyl-2-stearoyl-GPC (16:0/18:0)	LC/MS pos late	52616		HMDB07970			1.05	1.08	1.07	1.03	0.97	2.98		0.9385	0.7519	0.9628	0.722	0.9971	0.6061	0.9204	0.9996	0.4769	0.9948		0.9506	0.9945	1.0292	1.0173	0.8043	2.3965		100	100	100		Lipid	Phosphatidylcholine (PC)	100008921	59403-51-9	2653	762.601
2034			1-palmitoyl-2-oleoyl-GPC (16:0/18:1)	LC/MS pos late	52461		HMDB07972	6436017		0.95	1.05	1.02	1.11	1.02	2.19		0.4949	0.6095	0.8776	0.6966	0.8246	0.5597	0.4628	0.9996	0.8537	0.9948		0.9997	0.9491	1.0531	1.0176	0.852	1.8684		100	100	100		Lipid	Phosphatidylcholine (PC)	1539	26853-31-6;26853-31-6	2358	760.585
2037			1-palmitoyl-2-linoleoyl-GPC (16:0/18:2)	LC/MS pos late	42446		HMDB07973	5287971		1.03	1.05	1.04	1.02	0.96	2.45		0.8739	0.7366	0.8518	0.6905	0.831	0.5626	0.9986	0.9996	0.4781	0.9948		1.001	1.0317	1.0519	1.045	1.0422	2.5539		100	100	100		Lipid	Phosphatidylcholine (PC)	1537	40811-94-7	2160	758.569
2048			1-palmitoyl-2-arachidonoyl-GPC (16:0/20:4n6)	LC/MS pos late	52462		HMDB07982	10747814		0.94	0.95	0.95	1.01	1.07	1.76		0.4897	0.6095	0.4319	0.5734	0.3514	0.4031	0.9202	0.9996	0.582	0.9948		1.0695	1.0061	1.0157	1.0124	0.6517	1.1486		100	100	100		Lipid	Phosphatidylcholine (PC)	100008914	35418-58-7	2091	782.569
2054			1-palmitoyl-2-docosahexaenoyl-GPC (16:0/22:6)	LC/MS pos late	52610		HMDB07991	6441886		1	1.02	1.01	1.02	1.04	1.79		0.9911	0.7572	0.547	0.6034	0.6436	0.5005	0.5943	0.9996	0.5537	0.9948		1.1973	1.1972	1.2231	1.2142	0.8997	1.6071		100	100	100		Lipid	Phosphatidylcholine (PC)	100008915	59403-54-2	2023	806.569
2070			1,2-distearoyl-GPC (18:0/18:0)	LC/MS pos late	19132		HMDB08036	94190		0.4	0.4	0.4	1.02	1.07	1.3		0.2631	0.5245	0.2253	0.5083	0.1666	0.3074	0.9262	0.9996	0.6806	0.9948		2.4071	0.9562	0.9728	0.9671	0.5295	0.6885		96	100	89		Lipid	Phosphatidylcholine (PC)	100000660	816-94-4	2950	790.632
2071			1-stearoyl-2-oleoyl-GPC (18:0/18:1)	LC/MS pos late	52438		HMDB08038			0.9	1.01	0.97	1.12	1.12	1.51		0.3102	0.5295	0.6185	0.632	0.3576	0.4034	0.5605	0.9996	0.9445	0.9948		0.9526	0.8614	0.9619	0.9275	0.714	1.0785		100	100	100		Lipid	Phosphatidylcholine (PC)	100008904	56421-10-4	2644	788.616
2074			1-stearoyl-2-linoleoyl-GPC (18:0/18:2)*	LC/MS pos late	52452		HMDB08039			0.85	0.93	0.9	1.1	1.1	1.41		0.1496	0.4833	0.2688	0.5358	0.1072	0.2751	0.4988	0.9996	0.6004	0.9948		1.0875	0.9242	1.0122	0.9821	1.1174	1.5736		100	100	100		Lipid	Phosphatidylcholine (PC)	100008980		2380	786.601
2082			1-stearoyl-2-arachidonoyl-GPC (18:0/20:4)	LC/MS pos late	42450		HMDB08048	16219824		0.82	0.89	0.86	1.08	1.28	1.14		0.1664	0.4854	0.2215	0.5032	0.1019	0.2682	0.6363	0.9996	0.9756	0.996		1.0338	0.8467	0.9157	0.8922	0.6525	0.7457		100	100	100		Lipid	Phosphatidylcholine (PC)	100001869	35418-59-8	2300	810.601
2088			1-stearoyl-2-docosahexaenoyl-GPC (18:0/22:6)	LC/MS pos late	52611		HMDB08057			0.99	0.89	0.92	0.9	0.92	0.69		0.6627	0.6657	0.1116	0.4315	0.2692	0.3732	0.051	0.9996	0.1703	0.9948		1.1496	1.1336	1.02	1.0588	1.1877	0.8163		89	100	79		Lipid	Phosphatidylcholine (PC)	100008916	59403-52-0	2197	834.601
2093			1,2-dioleoyl-GPC (18:1/18:1)	LC/MS pos late	52457			10350317		0.94	0.97	0.96	1.03	1.18	0.95		0.5352	0.6332	0.6485	0.6393	0.5142	0.4585	0.7802	0.9996	0.7491	0.9948		1.0288	0.9707	0.9986	0.989	1.0521	0.9958		100	100	100		Lipid	Phosphatidylcholine (PC)	100008905	4235-95-4	2346	786.601
2096			1-oleoyl-2-linoleoyl-GPC (18:1/18:2)*	LC/MS pos late	52453					0.98	0.96	0.96	0.98	1.03	1.26		0.7087	0.6825	0.5312	0.5994	0.5175	0.4603	0.9225	0.9996	0.7175	0.9948		1.0313	1.007	0.9864	0.9934	1.2734	1.6027		100	100	100		Lipid	Phosphatidylcholine (PC)	100008981		2165	784.585
2106			1-oleoyl-2-docosahexaenoyl-GPC (18:1/22:6)*	LC/MS pos late	52697		HMDB08123			0.93	0.84	0.87	0.9	0.96	0.79		0.7922	0.7195	0.2517	0.5276	0.3151	0.3903	0.4762	0.9996	0.3954	0.9948		1.2521	1.1688	1.0558	1.0944	0.8298	0.6526		100	100	100		Lipid	Phosphatidylcholine (PC)	100009130		2011	832.585
2107			1,2-dilinoleoyl-GPC (18:2/18:2)	LC/MS pos late	52603		HMDB08138	5288075		0.96	0.91	0.93	0.95	1.02	1.27		0.8281	0.726	0.5777	0.6143	0.6197	0.4947	0.8239	0.9996	0.6977	0.9948		1.1187	1.0755	1.0197	1.0387	1.1036	1.4041		100	100	100		Lipid	Phosphatidylcholine (PC)	100008903	998-06-1	2006	782.569
2108			1-linoleoyl-2-linolenoyl-GPC (18:2/18:3)*	LC/MS pos late	53176		HMDB08141			0.95	0.73	0.81	0.76	1.45	0.35		0.8258	0.726	0.1817	0.4937	0.2988	0.3889	0.4231	0.9996	0.0977	0.9948		0.8209	0.7837	0.5986	0.6618	0.77	0.268		57	50	46		Lipid	Phosphatidylcholine (PC)	100009343		1939	780.554
2112			1-linoleoyl-2-arachidonoyl-GPC (18:2/20:4n6)*	LC/MS pos late	52710		HMDB08147			1.01	0.95	0.97	0.95	1.04	1.06		0.614	0.6518	0.3832	0.56	0.359	0.4034	0.9004	0.9996	0.5738	0.9948		1.032	1.0399	0.9848	1.0036	0.6863	0.7267		100	100	100		Lipid	Phosphatidylcholine (PC)	100009131		1969	806.569
2150		Phosphatidylethanolamine (PE)	1,2-dipalmitoyl-GPE (16:0/16:0)*	LC/MS pos late	57341		HMDB08923	445468		0.77	0.83	0.81	1.09	0.96	1.34		0.1431	0.4833	0.2191	0.5032	0.1258	0.283	0.6665	0.9996	0.3379	0.9948		1.2583	0.9649	1.0472	1.0191	0.8499	1.1352		100	100	100		Lipid	Phosphatidylethanolamine (PE)	100009204		2498	692.522
2153			1-palmitoyl-2-stearoyl-GPE (16:0/18:0)*	LC/MS pos late	57388		HMDB08925	5326793		0.86	0.92	0.9	1.07	1.08	1.57		0.2917	0.5291	0.405	0.5685	0.2533	0.3681	0.6781	0.9996	0.6817	0.9948		1.108	0.9546	1.0231	0.9997	0.838	1.3177		100	100	96		Lipid	Phosphatidylethanolamine (PE)	100009205		2850	720.554
2154			1-palmitoyl-2-oleoyl-GPE (16:0/18:1)	LC/MS pos late	19263		HMDB05320	5283496		0.93	0.96	0.95	1.04	0.96	1.27		0.6438	0.6538	0.846	0.6905	0.7301	0.5256	0.7478	0.9996	0.43	0.9948		1.0597	0.9839	1.0197	1.0075	1.0053	1.2816		100	100	100		Lipid	Phosphatidylethanolamine (PE)	1526	26662-94-2	2509	718.538
2156			1-palmitoyl-2-linoleoyl-GPE (16:0/18:2)	LC/MS pos late	42449		HMDB05322	9546747		1.01	0.99	1	0.97	0.93	1.39		0.9926	0.7572	0.8256	0.6862	0.8769	0.5783	0.8624	0.9996	0.1019	0.9948		1.0862	1.1007	1.0718	1.0817	1.2356	1.7156		100	100	100		Lipid	Phosphatidylethanolamine (PE)	100001870		2275	716.522
2161			1-palmitoyl-2-docosahexaenoyl-GPE (16:0/22:6)*	LC/MS pos late	52465		HMDB05324	9546799		1.25	1.42	1.36	1.13	1.08	1.06		0.5032	0.6147	0.1936	0.4937	0.1873	0.3195	0.7466	0.9996	0.9495	0.9948		0.9591	1.1997	1.3589	1.3046	1.0974	1.1683		96	93	100		Lipid	Phosphatidylethanolamine (PE)	100008991		2119	764.522
2168			1-stearoyl-2-oleoyl-GPE (18:0/18:1)	LC/MS pos late	42448		HMDB08993			0.86	0.94	0.91	1.1	1.36	0.89		0.2301	0.5084	0.4748	0.5921	0.2318	0.3544	0.4918	0.9996	0.8341	0.9948		1.0217	0.8779	0.9631	0.934	0.7473	0.6671		100	100	100		Lipid	Phosphatidylethanolamine (PE)	100001856		2858	746.569
2176			1-stearoyl-2-arachidonoyl-GPE (18:0/20:4)	LC/MS pos late	52447		HMDB09003	5289133		0.92	0.98	0.96	1.06	1.05	0.77		0.3405	0.5352	0.5639	0.6091	0.3421	0.3991	0.5869	0.9996	0.7414	0.9948		1.0394	0.9529	1.0144	0.9934	1.1743	0.9037		100	100	100		Lipid	Phosphatidylethanolamine (PE)	100008977		2424	768.554
2180			1-stearoyl-2-docosahexaenoyl-GPE (18:0/22:6)*	LC/MS pos late	52466		HMDB05334	9546798		0.87	1.14	1.04	1.31	1.29	0.83		0.2861	0.5291	0.4678	0.5889	0.9431	0.5962	0.1173	0.9996	0.0376	0.9948		1.085	0.9423	1.232	1.1331	1.0193	0.8501		96	100	100		Lipid	Phosphatidylethanolamine (PE)	100008992		2317	792.554
2182			1-oleoyl-2-linoleoyl-GPE (18:1/18:2)*	LC/MS pos late	52687		HMDB05349	9546753		1	1.01	1.01	1.01	1	1.29		0.9855	0.7572	0.8164	0.6862	0.8786	0.5783	0.8489	0.9996	0.714	0.9948		1.0264	1.0303	1.0377	1.0352	1.2538	1.6133		100	100	100		Lipid	Phosphatidylethanolamine (PE)	100009078		2270	742.538
2188			1-oleoyl-2-docosahexaenoyl-GPE (18:1/22:6)*	LC/MS pos late	53209					0.97	0.94	0.95	0.97	0.88	1.04		0.2957	0.5291	0.9799	0.7229	0.7129	0.5228	0.2426	0.9996	0.2307	0.9948		1.0109	0.9845	0.9505	0.9621	0.8601	0.8953		79	100	86		Lipid	Phosphatidylethanolamine (PE)	100009220		2119	790.538
2191			1-linoleoyl-2-arachidonoyl-GPE (18:2/20:4)*	LC/MS pos late	53189		HMDB09102			0.89	0.89	0.89	1	2.63	0.06		0.245	0.5178	0.3294	0.5404	0.184	0.3179	0.6396	0.9996	0.7102	0.9948		0.9928	0.8804	0.8805	0.8805	0.9196	0.0564		89	79	82		Lipid	Phosphatidylethanolamine (PE)	100009222		2030	764.522
2241		Phosphatidylserine (PS)	1-stearoyl-2-oleoyl-GPS (18:0/18:1)	LC/MS pos late	19265		HMDB10163	9547087		0.93	1.06	1.01	1.14	0.99	1.48		0.3067	0.5295	0.9823	0.7229	0.6017	0.4903	0.3965	0.9996	0.6503	0.9948		1.0021	0.9287	1.0587	1.0143	0.9383	1.3926		100	100	100		Lipid	Phosphatidylserine (PS)	100000639		3000	790.559
2250		Phosphatidylglycerol (PG)	1,2-dipalmitoyl-GPG (16:0/16:0)	LC/MS pos late	52625		HMDB10570	11846227		2.48	2.13	2.25	0.86	1.28	5.9		0.4594	0.5847	0.0544	0.4201	0.0659	0.2242	0.6481	0.9996	0.8263	0.9948		0.986	2.4446	2.0957	2.2148	1.2633	7.4509		100	100	96		Lipid	Phosphatidylglycerol (PG)	100000652	200880-41-7	3157	740.544
2254			1-palmitoyl-2-oleoyl-GPG (16:0/18:1)	LC/MS pos late	52448			5283509		1.93	2.06	2.02	1.06	1.24	5.59		0.3955	0.5569	0.0696	0.4201	0.0632	0.2184	0.6684	0.9996	0.9631	0.9948		0.9915	1.9182	2.0396	1.9982	1.3116	7.3361		100	100	100		Lipid	Phosphatidylglycerol (PG)	100000641		3206	766.559
2261			1-stearoyl-2-oleoyl-GPG (18:0/18:1)	LC/MS pos late	52623					2.01	1.97	1.99	0.98	1.2	7.71		0.2639	0.5245	0.0766	0.4201	0.0494	0.1961	0.8541	0.9996	0.8717	0.9948		1.0681	2.1521	2.1078	2.1229	1.205	9.2869		100	100	100		Lipid	Phosphatidylglycerol (PG)	100001866	322647-48-3	3714	794.591
2265		Phosphatidylinositol (PI)	1,2-dipalmitoyl-GPI (16:0/16:0)*	LC/MS pos late	57375		HMDB09778			2.71	1.29	1.78	0.48	1.05	5.53		0.1306	0.4833	0.5249	0.5994	0.158	0.3074	0.244	0.9996	0.2828	0.9948		0.5115	1.3875	0.6595	0.9081	0.8459	4.6743		36	57	39		Lipid	Phosphatidylinositol (PI)	100009169		3122	828.56
2268			1-palmitoyl-2-oleoyl-GPI (16:0/18:1)*	LC/MS pos late	52669		HMDB09783			1.29	1.23	1.25	0.95	0.93	3		0.1337	0.4833	0.0753	0.4201	0.0281	0.1753	0.8119	0.9996	0.3628	0.9948		0.9302	1.2003	1.1453	1.164	0.8429	2.5248		100	100	100		Lipid	Phosphatidylinositol (PI)	100009066		3140	854.575
2275			1-stearoyl-2-oleoyl-GPI (18:0/18:1)*	LC/MS pos late	52726					1.1	1.16	1.14	1.06	0.97	2.22		0.5563	0.6394	0.3658	0.5528	0.3292	0.393	0.857	0.9996	0.4466	0.9948		0.928	1.0174	1.0741	1.0547	0.8004	1.7795		100	100	100		Lipid	Phosphatidylinositol (PI)	100009181		3711	882.607
2276			1-stearoyl-2-linoleoyl-GPI (18:0/18:2)	LC/MS pos late	52468		HMDB09809			0.91	0.99	0.96	1.09	1.02	1.48		0.3983	0.5571	0.6392	0.6384	0.431	0.4255	0.6455	0.9996	0.6534	0.9948		0.9098	0.8268	0.8982	0.8738	0.7632	1.127		100	100	100		Lipid	Phosphatidylinositol (PI)	100008994		3185	880.591
2287			1-stearoyl-2-arachidonoyl-GPI (18:0/20:4)	LC/MS pos late	52449		HMDB09815			0.87	1.02	0.97	1.17	1.16	1.48		0.2387	0.5127	0.7744	0.6789	0.3941	0.4198	0.3662	0.9996	0.9093	0.9948		0.9708	0.8436	0.991	0.9406	0.7612	1.1286		100	100	100		Lipid	Phosphatidylinositol (PI)	100000616	383907-33-3	3000	904.591
2328		Lysophospholipid	1-palmitoyl-GPC (16:0)	LC/MS pos late	33955		HMDB10382	86554		2.32	1.39	1.7	0.6	1.04	9.43		0.0588	0.4833	0.0606	0.4201	0.0146	0.1603	0.4025	0.9996	0.4021	0.9948		1.0518	2.4358	1.4568	1.7911	0.5638	5.3146		100	100	100		Lipid	Lysophospholipid	100001263	17364-16-8	1525	496.34
2329			2-palmitoyl-GPC (16:0)*	LC/MS pos late	35253		HMDB61702	15061532		2	1.18	1.46	0.59	1.76	7.07		0.3723	0.5494	0.5466	0.6034	0.3754	0.4133	0.6539	0.9996	0.4142	0.9948		1.7058	3.4065	2.0201	2.4935	0.2004	1.416		100	100	100		Lipid	Lysophospholipid	100001562		1505	496.34
2330			1-palmitoleoyl-GPC (16:1)*	LC/MS pos late	33230		HMDB10383	24779461		4.2	1.56	2.46	0.37	1.22	14.29		0.0093	0.4833	0.0275	0.3946	0.008	0.1316	0.2211	0.9996	0.4624	0.9948		1.0981	4.6105	1.7115	2.7014	0.8683	12.4105		89	100	100		Lipid	Lysophospholipid	100001511		1450	494.324
2331			2-palmitoleoyl-GPC (16:1)*	LC/MS pos late	35819		HMDB10383			3.38	1.36	2.05	0.4	1.96	3.28		0.135	0.4833	0.2829	0.5381	0.1178	0.2825	0.4342	0.9996	0.5204	0.9948		1.3431	4.5422	1.8292	2.7556	0.2528	0.8289		86	100	89		Lipid	Lysophospholipid	100001561		1425	494.324
2337			1-stearoyl-GPC (18:0)	LC/MS pos late	33961		HMDB10384	497299		1.18	1.16	1.16	0.98	1.01	6.31		0.0938	0.4833	0.3073	0.5381	0.146	0.3034	0.5682	0.9996	0.5677	0.9948		1.0312	1.2147	1.1911	1.1991	0.4619	2.9139		100	100	100		Lipid	Lysophospholipid	100001271	19420-57-6	1606	524.371
2339			1-oleoyl-GPC (18:1)	LC/MS neg	48258		HMDB02815	16081932		0.99	1.2	1.13	1.21	5.24	1		0.8003	0.7222	0.3222	0.5381	0.5708	0.4809	0.3297	0.9996	0.4477	0.9948		1.1018	1.0936	1.3185	1.2417	0.2181	0.2181		79	57	79		Lipid	Lysophospholipid	100001272	19420-56-5	6250	596.357
2342			1-linoleoyl-GPC (18:2)	LC/MS neg	34419	C04100	HMDB10386	11988421		1.12	1.13	1.12	1.01	6.39	1		0.3396	0.5352	0.9911	0.7229	0.6596	0.5049	0.3532	0.9996	0.7242	0.9948		1.3281	1.4865	1.4973	1.4936	0.262	0.262		50	79	54		Lipid	Lysophospholipid	100001395		6160	594.341
2382			1-palmitoyl-GPE (16:0)	LC/MS pos late	35631		HMDB11503	9547069		1.08	0.93	0.98	0.86	1.07	4.02		0.7453	0.7035	0.3206	0.5381	0.3788	0.4149	0.7523	0.9996	0.9106	0.9948		1.2332	1.3339	1.1439	1.2088	1.0941	4.3935		100	100	100		Lipid	Lysophospholipid	100001567	53862-35-4	1544	454.293
2389			1-stearoyl-GPE (18:0)	LC/MS pos late	42398		HMDB11130	9547068		1.04	1.2	1.15	1.15	1.27	6.98		0.5227	0.6254	0.1454	0.45	0.1698	0.3098	0.4937	0.9996	0.4218	0.9948		1.0945	1.1407	1.3156	1.2558	0.7057	4.9249		100	100	100		Lipid	Lysophospholipid	100001461	69747-55-3	1626	482.324
2391			1-oleoyl-GPE (18:1)	LC/MS neg	35628		HMDB11506	9547071		0.8	1.03	0.95	1.29	1.69	0.21		0.2796	0.5291	0.9827	0.7229	0.5755	0.4832	0.2931	0.9996	0.5712	0.9948		1.1874	0.9515	1.2268	1.1328	0.7749	0.1642		93	86	93		Lipid	Lysophospholipid	100001569	89576-29-4	6125.1	478.294
2393			1-linoleoyl-GPE (18:2)*	LC/MS neg	32635		HMDB11507	52925130		1.08	1.24	1.19	1.15	1.17	1.18		0.1955	0.4948	0.1791	0.4922	0.1405	0.2998	0.9866	0.9996	0.5369	0.9948		0.9014	0.9715	1.119	1.0686	0.5936	0.701		71	100	93		Lipid	Lysophospholipid	100001570		5900	476.278
2405			1-arachidonoyl-GPE (20:4n6)*	LC/MS neg	35186		HMDB11517	42607465		0.66	0.71	0.69	1.08	0.95	0.93		0.1445	0.4833	0.1064	0.4242	0.0621	0.2179	0.8388	0.9996	0.2401	0.9948		1.2946	0.8492	0.9177	0.8943	0.7943	0.7395		89	93	86		Lipid	Lysophospholipid	100001571		5874	500.278
2419			1-palmitoyl-GPS (16:0)*	LC/MS neg	46130			9547100		1.09	1.04	1.06	0.96	2.23	5.49		0.7031	0.681	0.4875	0.5979	0.7293	0.5256	0.3528	0.9996	0.8654	0.9948		0.7187	0.7816	0.7471	0.7589	0.6256	3.4348		54	64	43		Lipid	Lysophospholipid	100005805		5572	496.268
2420			1-stearoyl-GPS (18:0)*	LC/MS pos late	45966			9547101		1.19	1.32	1.28	1.11	1.04	12.44		0.129	0.4833	0.1646	0.4732	0.0914	0.2554	0.8838	0.9996	0.7469	0.9948		1.2086	1.4365	1.5958	1.5414	0.7249	9.0165		100	100	100		Lipid	Lysophospholipid	100004327		1634	526.314
2421			1-oleoyl-GPS (18:1)	LC/MS neg	19260		HMDB61694	9547099		0.81	1.14	1.03	1.41	4.61	1.11		0.9886	0.7572	0.9054	0.7043	0.9219	0.5938	0.9286	0.9996	0.7217	0.9948		1.9855	1.6112	2.2641	2.0411	0.3832	0.4271		100	100	96		Lipid	Lysophospholipid	100000630	326589-90-6	5607	522.284
2426			1-palmitoyl-GPG (16:0)*	LC/MS neg	45970			3300276		1.64	1.01	1.23	0.62	2.73	15.54		0.6354	0.6538	0.5877	0.6143	0.5122	0.4585	0.9001	0.9996	0.3005	0.9948		1.551	2.542	1.5726	1.9036	2.7752	43.129		100	93	96		Lipid	Lysophospholipid	100005717		5570	483.273
2428			1-stearoyl-GPG (18:0)	LC/MS neg	34437					1.7	1.41	1.51	0.83	2.13	11.68		0.4073	0.5576	0.1641	0.4732	0.1587	0.3074	0.8069	0.9996	0.428	0.9948		1.4826	2.5275	2.0865	2.2371	2.7505	32.1214		96	100	93		Lipid	Lysophospholipid	100001462		5816	511.304
2430			1-oleoyl-GPG (18:1)*	LC/MS neg	45968					1.39	1.26	1.31	0.9	2.19	6.92		0.8719	0.7366	0.3093	0.5381	0.4216	0.4255	0.5669	0.9996	0.6627	0.9948		1.3894	1.9369	1.749	1.8132	2.4917	17.2436		96	100	100		Lipid	Lysophospholipid	100005716		5610	509.288
2432			1-linoleoyl-GPG (18:2)*	LC/MS neg	54885					1.15	1.14	1.14	0.99	2.59	2.82		0.6939	0.677	0.8556	0.6905	0.7554	0.5334	0.8146	0.9996	0.8184	0.9948		1.1554	1.3307	1.3151	1.3204	1.489	4.2056		68	86	68		Lipid	Lysophospholipid	100009227		5516	507.273
2433			1-palmitoyl-GPI (16:0)	LC/MS neg	35305		HMDB61695			1.3	1.21	1.24	0.93	1.15	4.6		0.2072	0.4984	0.383	0.56	0.2354	0.3549	0.6119	0.9996	0.5832	0.9948		0.9516	1.2362	1.147	1.1774	0.8371	3.8505		82	93	89		Lipid	Lysophospholipid	100001655		5564	571.289
2436			1-stearoyl-GPI (18:0)	LC/MS neg	19324		HMDB61696			1.01	1.22	1.15	1.2	1.24	2.56		0.7181	0.687	0.3677	0.5544	0.405	0.4231	0.6198	0.9996	0.9891	0.9977		1.0044	1.0193	1.2238	1.154	0.8234	2.1087		100	100	100		Lipid	Lysophospholipid	100000656	796963-93-4	5794	599.32
2438			1-oleoyl-GPI (18:1)	LC/MS neg	36602					1.29	1.26	1.27	0.98	2.9	1.36		0.1735	0.4854	0.4607	0.5889	0.276	0.3759	0.5126	0.9996	0.7106	0.9948		1.1071	1.4266	1.3994	1.4087	0.6841	0.9302		93	100	96		Lipid	Lysophospholipid	100001777		5599	597.305
2440			1-linoleoyl-GPI (18:2)*	LC/MS neg	36594					1.18	1.2	1.19	1.02	4.59	0.45		0.3316	0.533	0.3338	0.5438	0.2466	0.3628	0.849	0.9996	0.7608	0.9948		1.1469	1.3536	1.3785	1.37	0.402	0.1796		64	71	68		Lipid	Lysophospholipid	100001778		5494	595.289
2445			1-arachidonoyl-GPI (20:4)*	LC/MS neg	34214		HMDB61690			1.02	1	1.01	0.98	3.66	0.32		0.5281	0.6275	0.7915	0.6789	0.6284	0.4978	0.6766	0.9996	0.458	0.9948		1.4723	1.5076	1.4702	1.483	0.5023	0.162		89	93	82		Lipid	Lysophospholipid	100001654		5482	619.289
2514		Plasmalogen	1-(1-enyl-palmitoyl)-2-oleoyl-GPE (P-16:0/18:1)*	LC/MS pos late	52477		HMDB11342			0.86	1.03	0.97	1.19	1.01	1.92		0.0985	0.4833	0.7598	0.6789	0.2715	0.3732	0.2122	0.9996	0.8384	0.9948		1.0202	0.8801	1.0477	0.9905	0.8023	1.5416		100	100	100		Lipid	Plasmalogen	100009005		2600	702.543
2515			1-(1-enyl-palmitoyl)-2-linoleoyl-GPE (P-16:0/18:2)*	LC/MS pos late	52677		HMDB11343			0.76	0.96	0.89	1.26	1.1	1.5		0.0271	0.4833	0.2507	0.5271	0.0302	0.1753	0.1554	0.9996	0.3095	0.9948		1.1149	0.8471	1.0664	0.9915	0.9914	1.4872		100	100	100		Lipid	Plasmalogen	100009069		2351	700.528
2516			1-(1-enyl-palmitoyl)-2-palmitoyl-GPC (P-16:0/16:0)*	LC/MS pos late	52716		HMDB11206	11146967		0.89	1.09	1.02	1.22	1.08	3.23		0.2856	0.5291	0.9191	0.7098	0.5525	0.471	0.4006	0.9996	0.9432	0.9948		0.9683	0.8643	1.0525	0.9883	0.6316	2.0422		100	100	100		Lipid	Plasmalogen	100009162		2454	718.575
2517			1-(1-enyl-palmitoyl)-2-palmitoleoyl-GPC (P-16:0/16:1)*	LC/MS pos late	52713		HMDB11207			0.96	1.04	1.01	1.08	1.14	1.92		0.5577	0.6394	0.7585	0.6789	0.6005	0.4903	0.7824	0.9996	0.9732	0.9956		1.0204	0.9752	1.0575	1.0294	0.7887	1.5151		100	100	100		Lipid	Plasmalogen	100009160		2218	716.559
2518			1-(1-enyl-palmitoyl)-2-arachidonoyl-GPE (P-16:0/20:4)*	LC/MS pos late	52673		HMDB11352			0.9	1	0.96	1.11	1.07	1.24		0.2396	0.5127	0.6012	0.6221	0.289	0.3827	0.4372	0.9996	0.9193	0.9948		0.9985	0.8976	0.9969	0.963	0.827	1.022		100	100	100		Lipid	Plasmalogen	100009002		2270	724.528
2520			1-(1-enyl-palmitoyl)-2-oleoyl-GPC (P-16:0/18:1)*	LC/MS pos late	52478					0.8	1.01	0.94	1.26	1.14	2.6		0.0583	0.4833	0.4582	0.5883	0.1205	0.2825	0.272	0.9996	0.7693	0.9948		1.0224	0.82	1.0347	0.9614	0.6938	1.801		100	100	100		Lipid	Plasmalogen	100009007		2443	744.59
2522			1-(1-enyl-stearoyl)-2-oleoyl-GPE (P-18:0/18:1)	LC/MS pos late	52614		HMDB11375			0.87	1.03	0.97	1.19	1.03	1.48		0.1435	0.4833	0.5533	0.6052	0.2023	0.3331	0.3774	0.9996	0.7323	0.9948		0.9814	0.8501	1.011	0.956	0.708	1.048		100	100	100		Lipid	Plasmalogen	100008919	144371-68-6	2950	730.575
2523			1-(1-enyl-stearoyl)-2-linoleoyl-GPE (P-18:0/18:2)*	LC/MS pos late	52748		HMDB11376			0.84	0.99	0.94	1.18	1.03	1.55		0.1171	0.4833	0.4334	0.5734	0.1488	0.3045	0.3861	0.9996	0.7613	0.9948		1.0277	0.8628	1.0194	0.9659	0.9001	1.3991		100	100	100		Lipid	Plasmalogen	100009225		2633	728.559
2526			1-(1-enyl-palmitoyl)-2-arachidonoyl-GPC (P-16:0/20:4)*	LC/MS pos late	52689		HMDB11220			0.81	1	0.93	1.23	1.07	2.94		0.0919	0.4833	0.5601	0.6085	0.2147	0.3443	0.2683	0.9996	0.9641	0.9948		1.0977	0.8879	1.0935	1.0233	0.5761	1.6926		100	100	100		Lipid	Plasmalogen	100009014		2154	766.575
2527			1-(1-enyl-palmitoyl)-2-linoleoyl-GPC (P-16:0/18:2)*	LC/MS pos late	52682		HMDB11211			0.77	0.9	0.85	1.17	1.23	1.67		0.0956	0.4833	0.2507	0.5271	0.0759	0.2365	0.4223	0.9996	0.737	0.9948		1.0926	0.8383	0.98	0.9316	0.7433	1.2444		100	100	100		Lipid	Plasmalogen	100009009		2226	742.575
2531			1-(1-enyl-stearoyl)-2-arachidonoyl-GPE (P-18:0/20:4)*	LC/MS pos late	52475		HMDB05779	9547058		0.88	1.04	0.99	1.18	1.04	1.45		0.1441	0.4833	0.6314	0.635	0.2307	0.3544	0.3281	0.9996	0.9062	0.9948		1.0261	0.9025	1.0678	1.0113	0.8368	1.2139		100	100	100		Lipid	Plasmalogen	100008999		2511	752.559
2546		Lysoplasmalogen	1-(1-enyl-palmitoyl)-GPC (P-16:0)*	LC/MS pos late	52474		HMDB10407	10917802		1.15	1.16	1.16	1.01	1.2	2.36		0.4752	0.596	0.3074	0.5381	0.2708	0.3732	0.9187	0.9996	0.7164	0.9948		1.0003	1.1532	1.1645	1.1607	0.9081	2.1454		93	100	86		Lipid	Lysoplasmalogen	100002875		1547	480.345
2547			1-(1-enyl-palmitoyl)-GPE (P-16:0)*	LC/MS pos late	39270					1.07	1.1	1.09	1.03	1.09	5.48		0.5853	0.6406	0.4736	0.5918	0.4286	0.4255	0.9387	0.9996	0.9305	0.9948		1.0793	1.1515	1.19	1.1768	0.5333	2.9202		100	100	100		Lipid	Lysoplasmalogen	100003000		1558	438.298
2549			1-(1-enyl-oleoyl)-GPE (P-18:1)*	LC/MS pos late	44621					1.13	1.05	1.08	0.93	1.2	5.73		0.5661	0.6398	0.8854	0.6999	0.6963	0.516	0.6733	0.9996	0.8755	0.9948		1.0974	1.2389	1.1549	1.1836	0.5784	3.3121		100	100	100		Lipid	Lysoplasmalogen	100005372		1566	464.314
2551			1-(1-enyl-stearoyl)-GPE (P-18:0)*	LC/MS pos late	39271					1.02	1.17	1.12	1.14	1.13	5		0.8454	0.7299	0.4785	0.5922	0.5191	0.4609	0.6681	0.9996	0.9504	0.9948		1.0816	1.1074	1.2649	1.2111	0.4796	2.3988		100	100	100		Lipid	Lysoplasmalogen	100003001		1649	466.329
2554		Glycerolipid Metabolism	glycerol	LC/MS neg	15122	C00116	HMDB00131	753		0.39	1.81	1.33	4.6	2.56	1.96		0.1406	0.4833	0.7594	0.6789	0.3914	0.4193	0.2961	0.9996	0.9177	0.9948		2.6787	1.0567	4.8566	3.559	4.6969	9.229		93	79	82		Lipid	Glycerolipid Metabolism	1254	56-81-5	758	91.0401
2555			glycerol 3-phosphate	LC/MS pos early	43847	C00093	HMDB00126	754		1.35	1.56	1.49	1.16	1.69	4.97		0.5699	0.6398	0.6102	0.6273	0.5209	0.461	0.8855	0.9996	0.467	0.9948		1.836	2.4745	2.8713	2.7358	0.3316	1.6465		100	100	100		Lipid	Glycerolipid Metabolism	100000258	29849-82-9	580	173.021
2560			glycerophosphoglycerol	LC/MS polar	48857	C03274		439964		1.46	1.26	1.33	0.86	1.95	3.85		0.64	0.6538	0.5854	0.6143	0.51	0.4585	0.9247	0.9996	0.5556	0.9948		1.1114	1.6195	1.3992	1.4744	0.8042	3.1		100	100	100		Lipid	Glycerolipid Metabolism	100001619		2430	245.043
2568		Monoacylglycerol	1-oleoylglycerol (18:1)	LC/MS neg	21184		HMDB11567	5283468		0.49	0.6	0.56	1.21	1.37	1		0.0818	0.4833	0.0734	0.4201	0.0429	0.1855	0.8828	0.9996	0.914	0.9948		1.0831	0.5361	0.6495	0.6108	0.1879	0.1879		68	50	46		Lipid	Monoacylglycerol	100000924	111-03-5	6650	281.249
2569			1-linoleoylglycerol (18:2)	LC/MS neg	27447			5283469		0.47	0.86	0.73	1.82	1.66	1		0.0286	0.4833	0.1319	0.446	0.0367	0.1754	0.4187	0.9996	0.6647	0.9948		1.2911	0.6112	1.115	0.943	0.1728	0.1728		82	57	57		Lipid	Monoacylglycerol	100001040	2277-28-3	6477	279.233
2574			1-dihomo-linolenylglycerol (20:3)	LC/MS neg	48341					0.37	0.51	0.46	1.37	1.65	1		0.1426	0.4833	0.052	0.4201	0.0436	0.1869	0.7567	0.9996	0.5992	0.9948		1.4167	0.5239	0.716	0.6504	0.1175	0.1175		64	57	39		Lipid	Monoacylglycerol	100006121		6400	305.249
2583			2-oleoylglycerol (18:1)	LC/MS neg	21232		HMDB11537	5319879		0.57	0.59	0.58	1.04	1.54	1		0.1679	0.4854	0.0859	0.4242	0.0686	0.2253	0.9357	0.9996	0.8195	0.9948		0.8962	0.5087	0.5285	0.5218	0.1907	0.1907		57	36	29		Lipid	Monoacylglycerol	100000943	3443-84-3	6500	281.249
2600		Diacylglycerol	diacylglycerol (14:0/18:1, 16:0/16:1) [2]*	LC/MS pos late	54954					1.14	0.84	0.94	0.73	1.27	1.54		0.9627	0.7563	0.2183	0.5032	0.3853	0.4167	0.4008	0.9996	0.6351	0.9948		1.1923	1.3591	0.997	1.1206	0.6116	0.9411		100	100	96		Lipid	Diacylglycerol	100010935		3183	584.525
2601			diacylglycerol (16:1/18:2 [2], 16:0/18:3 [1])*	LC/MS pos late	54966					0.81	0.86	0.84	1.06	1.33	1.41		0.3468	0.5378	0.1867	0.4937	0.1445	0.3034	0.7963	0.9996	0.6837	0.9948		1.302	1.0547	1.1196	1.0974	0.9008	1.2671		100	100	100		Lipid	Diacylglycerol	100010940		2733	608.525
2613			palmitoyl-palmitoyl-glycerol (16:0/16:0) [2]*	LC/MS pos late	54990		HMDB07098			1.22	0.95	1.04	0.77	1.03	4.07		0.6353	0.6538	0.8291	0.6862	0.936	0.5962	0.528	0.9996	0.4441	0.9948		0.9859	1.2047	0.9331	1.0259	0.3439	1.3994		93	100	93		Lipid	Diacylglycerol	100010948		3734	586.541
2617			palmitoyl-oleoyl-glycerol (16:0/18:1) [2]*	LC/MS pos late	54942	C13861	HMDB07102			0.97	0.88	0.91	0.91	1.14	1.84		0.573	0.6398	0.3946	0.5661	0.3589	0.4034	0.9909	0.9996	0.8018	0.9948		1.0965	1.0593	0.9627	0.9957	0.4416	0.8126		100	100	100		Lipid	Diacylglycerol	100010917		3695	612.556
2618			palmitoyl-linoleoyl-glycerol (16:0/18:2) [1]*	LC/MS pos late	52633		HMDB07103	9543695		0.92	1.3	1.17	1.41	1.4	1.59		0.814	0.7257	0.3369	0.5445	0.5369	0.466	0.3019	0.9996	0.8141	0.9948		0.8611	0.7945	1.1215	1.0098	0.5591	0.8909		79	71	79		Lipid	Diacylglycerol	100009052		3080	610.541
2619			palmitoyl-linoleoyl-glycerol (16:0/18:2) [2]*	LC/MS pos late	52634		HMDB07103			0.88	0.92	0.9	1.04	1.1	1.58		0.4026	0.5576	0.3796	0.56	0.2759	0.3759	0.8259	0.9996	0.7528	0.9948		1.1549	1.0146	1.0601	1.0445	0.5628	0.8865		100	100	100		Lipid	Diacylglycerol	100009055		3197	610.541
2623			palmitoleoyl-linoleoyl-glycerol (16:1/18:2) [1]*	LC/MS pos late	54967		HMDB07132			1.1	1.05	1.06	0.95	1.06	1.57		0.5703	0.6398	0.6206	0.632	0.8779	0.5783	0.3371	0.9996	0.4374	0.9948		0.976	1.0725	1.0206	1.0383	0.9187	1.445		79	93	71		Lipid	Diacylglycerol	100010930		2664	608.525
2624			palmitoyl-dihomo-linolenoyl-glycerol (16:0/20:3n3 or 6) [2]*	LC/MS pos late	54941					0.37	0.71	0.59	1.9	3.36	1.35		0.0014	0.4601	0.2048	0.4966	0.0157	0.1603	0.021	0.9996	0.0676	0.9948		1.166	0.4328	0.8226	0.6895	0.6455	0.8684		82	36	71		Lipid	Diacylglycerol	100010915		3265	636.556
2625			palmitoyl-arachidonoyl-glycerol (16:0/20:4) [1]*	LC/MS pos late	54957		HMDB07112			0.83	1.3	1.14	1.57	1.44	2.41		0.5876	0.6416	0.0783	0.4201	0.3102	0.3903	0.0338	0.9996	0.6675	0.9948		0.9832	0.8122	1.2742	1.1165	0.6002	1.4462		86	86	100		Lipid	Diacylglycerol	100010924		2916	634.541
2626			palmitoyl-arachidonoyl-glycerol (16:0/20:4) [2]*	LC/MS pos late	54958		HMDB07112			0.81	0.86	0.84	1.06	1.31	1.65		0.2916	0.5291	0.4665	0.5889	0.2825	0.3787	0.592	0.9996	0.9335	0.9948		1.3412	1.08	1.1474	1.1244	0.4257	0.702		100	100	100		Lipid	Diacylglycerol	100010925		3015	634.541
2632			stearoyl-linoleoyl-glycerol (18:0/18:2) [2]*	LC/MS pos late	54947					0.89	0.83	0.85	0.93	1.15	1.23		0.5766	0.6398	0.477	0.5922	0.4344	0.4275	0.9575	0.9996	0.8272	0.9948		1.1388	1.0188	0.9442	0.9697	0.5934	0.728		96	93	100		Lipid	Diacylglycerol	100010921		3762	638.572
2635			oleoyl-oleoyl-glycerol (18:1/18:1) [2]*	LC/MS pos late	54946		HMDB07218			0.88	0.83	0.85	0.94	1.77	0.81		0.5226	0.6254	0.7698	0.6789	0.594	0.4903	0.6321	0.9996	0.3586	0.9948		1.1271	0.9925	0.9353	0.9548	0.5069	0.409		96	86	100		Lipid	Diacylglycerol	100010919		3695	638.572
2637			oleoyl-linoleoyl-glycerol (18:1/18:2) [1]	LC/MS pos late	46798		HMDB07219			0.86	1.05	0.99	1.23	1.26	1.46		0.4817	0.6019	0.8226	0.6862	0.6478	0.5023	0.6911	0.9996	0.3198	0.9948		1.0402	0.8928	1.0942	1.0254	0.6747	0.9874		100	100	100		Lipid	Diacylglycerol	100002989	106292-55-1	3115	636.556
2638			oleoyl-linoleoyl-glycerol (18:1/18:2) [2]	LC/MS pos late	46799		HMDB07219			0.82	0.83	0.82	1.01	1.26	1.07		0.2567	0.5245	0.2635	0.5326	0.1539	0.3069	0.6713	0.9996	0.832	0.9948		1.2699	1.0359	1.0512	1.046	0.6277	0.6717		100	100	100		Lipid	Diacylglycerol	100002990	104346-53-4	3223	636.556
2643			linoleoyl-linoleoyl-glycerol (18:2/18:2) [2]*	LC/MS pos late	54969		HMDB07248			0.73	1.51	1.24	2.06	1.26	0.91		0.2779	0.5291	0.6843	0.6529	0.4174	0.4255	0.517	0.9996	0.8973	0.9948		1.4735	1.0805	2.2212	1.8317	0.6734	0.6149		100	93	100		Lipid	Diacylglycerol	100010942		2790	634.541
2648			stearoyl-arachidonoyl-glycerol (18:0/20:4) [1]*	LC/MS pos late	57450					0.77	1.06	0.96	1.38	1.88	1.25		0.6139	0.6518	0.6022	0.6221	0.8745	0.5783	0.3243	0.9996	0.4047	0.9948		1.0077	0.7748	1.0666	0.967	0.6306	0.7857		75	86	86		Lipid	Diacylglycerol	100010949		3404	662.572
2649			stearoyl-arachidonoyl-glycerol (18:0/20:4) [2]*	LC/MS pos late	57449					0.74	0.81	0.79	1.1	1.23	1.51		0.1545	0.4854	0.2589	0.5309	0.1159	0.2825	0.506	0.9996	0.914	0.9948		1.1742	0.869	0.9523	0.9238	0.4089	0.619		100	100	100		Lipid	Diacylglycerol	100010950		3522	662.572
2651			oleoyl-arachidonoyl-glycerol (18:1/20:4) [2]*	LC/MS pos late	54961		HMDB07228			0.69	0.73	0.72	1.06	1.17	1.33		0.1494	0.4833	0.1888	0.4937	0.0885	0.2548	0.6492	0.9996	0.7614	0.9948		1.452	1.0013	1.0644	1.0429	0.3893	0.5164		100	93	96		Lipid	Diacylglycerol	100010937		2990	660.556
2653			linoleoyl-arachidonoyl-glycerol (18:2/20:4) [2]*	LC/MS pos late	54956		HMDB07257			0.68	0.74	0.72	1.09	1.24	0.89		0.2001	0.4982	0.2826	0.5381	0.1641	0.3074	0.6618	0.9996	0.9844	0.9977		1.2382	0.838	0.9163	0.8896	0.4625	0.412		100	93	96		Lipid	Diacylglycerol	100010923		2650	658.541
2706		Sphingolipid Synthesis	3-ketosphinganine	LC/MS pos late	34381	C02934	HMDB01480	631		0.55	0.46	0.49	0.85	1.66	7.9		0.2987	0.5291	0.1353	0.446	0.1177	0.2825	0.9223	0.9996	0.6218	0.9948		1.8828	1.0284	0.8723	0.9256	0.1569	1.2391		89	71	68		Lipid	Sphingolipid Synthesis	100001436	18944-28-0	1400	300.29
2707			sphinganine	LC/MS pos late	17769	C00836	HMDB00269	3126		1.03	0.83	0.9	0.81	0.82	1.47		0.9412	0.7519	0.1633	0.4732	0.3465	0.4012	0.2936	0.9996	0.0687	0.9948		1.1993	1.2333	0.9945	1.076	1.1911	1.7568		100	100	100		Lipid	Sphingolipid Synthesis	313	3102-56-5	1413	302.305
2709			sphingadienine	LC/MS pos late	57426			6449795		1.44	1.22	1.3	0.85	0.84	0.53		0.7472	0.7035	0.8929	0.7025	0.7774	0.5403	0.8397	0.9996	0.1711	0.9948		1.0324	1.4905	1.2596	1.3384	1.7608	0.929		100	100	96		Lipid	Sphingolipid Synthesis	100015643	25696-03-1	1350	298.274
2710			phytosphingosine	LC/MS pos late	1510	C12144	HMDB04610	122121		1.53	1.28	1.36	0.84	1.18	2.89		0.4691	0.5904	0.0753	0.4201	0.0983	0.2644	0.857	0.9996	0.6497	0.9948		0.9493	1.4488	1.2104	1.2918	1.2113	3.4978		100	100	100		Lipid	Sphingolipid Synthesis	469	554-62-1	1367	318.3
2713		Dihydroceramides	N-palmitoyl-sphinganine (d18:0/16:0)	LC/MS pos late	52604		HMDB11760	5283572		1.05	1.04	1.04	0.99	1.02	1.66		0.8016	0.7222	0.7014	0.6567	0.685	0.5142	0.9837	0.9996	0.9155	0.9948		1.0282	1.0845	1.069	1.0743	0.8332	1.3863		100	100	100		Lipid	Dihydroceramides	100009028	5966-29-0	3090	540.535
2714			N-stearoyl-sphinganine (d18:0/18:0)*	LC/MS pos late	1759			5283573		1.06	1.05	1.05	0.98	1.01	2.16		0.8294	0.726	0.8355	0.688	0.7924	0.5459	0.9544	0.9996	0.7257	0.9948		1.0191	1.0832	1.066	1.0719	0.9232	1.994		100	100	100		Lipid	Dihydroceramides	922	2304-80-5	3526	568.566
2721		Ceramides	N-palmitoyl-sphingosine (d18:1/16:0)	LC/MS pos late	44877		HMDB04949	5283564		1.25	1.47	1.4	1.18	1.1	1.98		0.2638	0.5245	0.0043	0.2039	0.0042	0.1107	0.2994	0.9996	0.8271	0.9948		0.9238	1.1531	1.3597	1.2892	0.8337	1.6492		100	100	100		Lipid	Ceramides	1518	24696-26-2	2893	538.519
2722			N-palmitoyl-phytosphingosine (t18:0/16:0)	LC/MS pos late	62881			10506988		1.15	1.32	1.26	1.15	1.2	3.74		0.9658	0.7566	0.0368	0.3946	0.1408	0.2998	0.194	0.9996	0.5094	0.9948		0.9962	1.142	1.3144	1.2555	0.7155	2.6774		100	100	100		Lipid	Ceramides	100019761		2632	556.53
2723			N-(2-hydroxypalmitoyl)-sphingosine (d18:1/16:0(2OH))	LC/MS pos late	57697					1.12	1.34	1.27	1.2	1.35	1.72		0.9381	0.7519	0.0027	0.1766	0.0358	0.1753	0.1179	0.9996	0.3084	0.9948		0.9498	1.0604	1.276	1.2024	1.7371	2.9911		100	100	100		Lipid	Ceramides	100015642	34839-02-6	2692	554.514
2725			N-stearoyl-sphingosine (d18:1/18:0)*	LC/MS pos late	54979		HMDB04950	5283565		1.26	1.47	1.4	1.17	1.1	2.52		0.26	0.5245	0.0008	0.144	0.0018	0.1107	0.2473	0.9996	0.8922	0.9948		0.8756	1.1037	1.2879	1.225	0.7166	1.8068		100	100	100		Lipid	Ceramides	1547	104404-17-3	3392	566.551
2731			N-palmitoyl-sphingadienine (d18:2/16:0)*	LC/MS pos late	57416					1.26	1.52	1.43	1.21	1.08	2.18		0.3826	0.5523	0.014	0.3217	0.0198	0.1635	0.3353	0.9996	0.8336	0.9948		1.0026	1.2612	1.5274	1.4365	0.941	2.0541		100	100	100		Lipid	Ceramides	100015609		2490	536.504
2747			ceramide (d18:1/14:0, d16:1/16:0)*	LC/MS pos late	57432					1.27	1.66	1.53	1.3	1.02	1.96		0.3587	0.5479	0.0024	0.1766	0.0046	0.1107	0.1741	0.9996	0.7312	0.9948		0.9011	1.1482	1.4942	1.3761	0.9939	1.9486		100	100	100		Lipid	Ceramides	100015735		2477	510.488
2748			ceramide (d18:1/17:0, d17:1/18:0)*	LC/MS pos late	57434					1.12	1.44	1.33	1.29	1.18	1.52		0.824	0.726	0.0157	0.3217	0.0509	0.1983	0.1414	0.9996	0.7096	0.9948		0.9098	1.0191	1.3124	1.2123	0.7429	1.1264		100	100	100		Lipid	Ceramides	100015737		3055	552.535
2750			ceramide (d18:1/20:0, d16:1/22:0, d20:1/18:0)*	LC/MS pos late	57440					1.23	1.43	1.36	1.16	1.05	3.54		0.2923	0.5291	0.0045	0.2039	0.0062	0.128	0.3094	0.9996	0.7673	0.9948		0.8874	1.0943	1.2666	1.2078	0.6811	2.4104		100	100	100		Lipid	Ceramides	100015755		3920	594.582
2751			ceramide (d16:1/24:1, d18:1/22:1)*	LC/MS pos late	57437					1.17	1.5	1.39	1.29	1.61	0.82		0.7541	0.7046	0.1005	0.4242	0.1601	0.3074	0.3002	0.9996	0.9309	0.9948		0.9017	1.0526	1.3568	1.2529	0.7765	0.6383		96	100	100		Lipid	Ceramides	100015727		3850	620.598
2752			ceramide (d18:2/24:1, d18:1/24:2)*	LC/MS pos late	57443					1.03	1.35	1.24	1.3	1.21	1.49		0.733	0.6965	0.2466	0.5254	0.4496	0.4354	0.2568	0.9996	0.9249	0.9948		0.9111	0.9407	1.2262	1.1287	0.6824	1.0147		100	100	100		Lipid	Ceramides	100015744		3858	646.613
2754		Hexosylceramides (HCER)	glycosyl-N-stearoyl-sphinganine (d18:0/18:0)*	LC/MS pos late	57418			6321364		0.99	1.13	1.08	1.14	1.66	1.38		0.544	0.6332	0.6472	0.6393	0.9859	0.605	0.3567	0.9996	0.3837	0.9948		1.1922	1.1782	1.3419	1.286	2.1425	2.9472		100	93	96		Lipid	Hexosylceramides (HCER)	100015694		3134	730.619
2756			glycosyl-N-palmitoyl-sphingosine (d18:1/16:0)	LC/MS pos late	53013					0.91	1.09	1.03	1.2	1	2.92		0.316	0.5303	0.9589	0.7211	0.7104	0.5228	0.3974	0.9996	0.7555	0.9948		1.0164	0.9212	1.1063	1.0431	0.7957	2.3256		100	100	100		Lipid	Hexosylceramides (HCER)	100009272		2623	700.572
2757			glycosyl-N-stearoyl-sphingosine (d18:1/18:0)	LC/MS pos late	52234					1.1	1.27	1.21	1.15	1.16	2.92		0.9508	0.7519	0.1961	0.4937	0.3054	0.3903	0.3834	0.9996	0.7215	0.9948		1.0365	1.1405	1.3149	1.2554	0.7436	2.1745		100	100	100		Lipid	Hexosylceramides (HCER)	100001882		3053	728.604
2777			glycosyl ceramide (d18:1/20:0, d16:1/22:0)*	LC/MS pos late	57595					1.16	1.31	1.25	1.13	1.17	3.91		0.7628	0.7089	0.1051	0.4242	0.1649	0.3074	0.3839	0.9996	0.6493	0.9948		0.9865	1.1407	1.2881	1.2377	0.6686	2.6152		100	100	100		Lipid	Hexosylceramides (HCER)	100015882		3414	756.635
2780			glycosyl ceramide (d18:1/23:1, d17:1/24:1)*	LC/MS pos late	57448					0.85	1.03	0.97	1.21	2.16	0.31		0.4208	0.5642	0.4483	0.5825	0.3397	0.3991	0.9267	0.9996	0.8183	0.9948		0.9752	0.827	1.0033	0.9431	0.4163	0.1302		93	93	75		Lipid	Hexosylceramides (HCER)	100015751		3667	796.666
2781			glycosyl ceramide (d18:2/24:1, d18:1/24:2)*	LC/MS pos late	57453					0.84	0.96	0.92	1.15	1.13	2.06		0.2855	0.5291	0.4521	0.5828	0.2702	0.3732	0.7093	0.9996	0.6124	0.9948		1.115	0.9343	1.07	1.0236	0.7438	1.5308		100	100	100		Lipid	Hexosylceramides (HCER)	100015745		3380	808.666
2786		Lactosylceramides (LCER)	lactosyl-N-palmitoyl-sphingosine (d18:1/16:0)	LC/MS pos late	53010					0.89	1.09	1.03	1.23	1.08	2.37		0.2135	0.5019	0.9635	0.722	0.5232	0.4623	0.2751	0.9996	0.9515	0.9948		0.9866	0.8806	1.0799	1.0118	0.8079	1.9143		100	100	100		Lipid	Lactosylceramides (LCER)	100009030	4201-62-1	2527	862.625
2787			lactosyl-N-stearoyl-sphingosine (d18:1/18:0)*	LC/MS pos late	54980		HMDB11591	10260120		0.9	1.13	1.05	1.25	1.13	1.83		0.4032	0.5576	0.9393	0.7159	0.7331	0.5265	0.4425	0.9996	0.9932	0.9977		1.0038	0.9075	1.1347	1.0571	0.9106	1.6634		100	100	96		Lipid	Lactosylceramides (LCER)	100010945		2906	890.656
2789			lactosyl-N-behenoyl-sphingosine (d18:1/22:0)*	LC/MS pos late	57422					0.94	1.33	1.2	1.42	1.16	3.02		0.9033	0.7433	0.376	0.56	0.5294	0.4643	0.3744	0.9996	0.8108	0.9948		1.1033	1.0344	1.4682	1.3201	1.1426	3.4474		100	100	100		Lipid	Lactosylceramides (LCER)	100015623		3842	946.719
2790			lactosyl-N-nervonoyl-sphingosine (d18:1/24:1)*	LC/MS pos late	57370					0.93	1.09	1.04	1.17	1.13	1.84		0.3709	0.5494	0.994	0.7236	0.6222	0.4958	0.4248	0.9996	0.9938	0.9977		0.946	0.8825	1.0306	0.98	0.7645	1.4065		100	100	100		Lipid	Lactosylceramides (LCER)	100015620		3778	972.735
2797		Dihydrosphingomyelins	myristoyl dihydrosphingomyelin (d18:0/14:0)*	LC/MS pos late	57365		HMDB12085			0.8	0.96	0.91	1.2	0.99	1.75		0.1389	0.4833	0.7766	0.6789	0.3076	0.3903	0.1862	0.9996	0.5582	0.9948		1.0245	0.8189	0.9863	0.9291	0.8017	1.4006		100	100	100		Lipid	Dihydrosphingomyelins	100009038		2060	677.559
2798			palmitoyl dihydrosphingomyelin (d18:0/16:0)*	LC/MS pos late	52434			9939965		0.83	0.91	0.89	1.1	1.01	1.52		0.0677	0.4833	0.1623	0.4732	0.0428	0.1855	0.4354	0.9996	0.8101	0.9948		1.0513	0.873	0.9603	0.9305	0.7532	1.1482		100	100	100		Lipid	Dihydrosphingomyelins	100008954		2290	705.591
2799			behenoyl dihydrosphingomyelin (d18:0/22:0)*	LC/MS pos late	57331		HMDB12091			1.06	1	1.02	0.94	1.1	2.45		0.8947	0.7384	0.9881	0.7229	0.9395	0.5962	0.902	0.9996	0.8059	0.9948		1.1298	1.1923	1.1262	1.1488	1.1106	2.7159		100	100	100		Lipid	Dihydrosphingomyelins	100009026		3150	789.684
2800			sphingomyelin (d18:0/18:0, d19:0/17:0)*	LC/MS pos late	57473		HMDB12087			1.07	0.99	1.02	0.92	1.28	1.43		0.959	0.7547	0.9965	0.7243	0.9776	0.6033	0.961	0.9996	0.7687	0.9948		1.1644	1.2462	1.1489	1.1821	1.667	2.379		89	93	93		Lipid	Dihydrosphingomyelins	100009027		2362	733.622
2801			sphingomyelin (d18:0/20:0, d16:0/22:0)*	LC/MS pos late	57476					0.97	1.03	1.01	1.06	1.34	0.92		0.6753	0.6698	0.7135	0.6613	0.6354	0.5005	0.9125	0.9996	0.5944	0.9948		1.2011	1.1672	1.2372	1.2133	1.6066	1.4715		100	100	100		Lipid	Dihydrosphingomyelins	100015786		2600	761.653
2802		Sphingomyelins	palmitoyl sphingomyelin (d18:1/16:0)	LC/MS pos late	37506			9939941		0.82	0.97	0.92	1.18	1.03	1.81		0.0744	0.4833	0.3407	0.5465	0.0915	0.2554	0.3367	0.9996	0.7875	0.9948		1.0013	0.8197	0.9694	0.9183	0.6695	1.2131		100	100	100		Lipid	Sphingomyelins	100002107	6254-89-3	2168	703.575
2803			hydroxypalmitoyl sphingomyelin (d18:1/16:0(OH))**	LC/MS pos late	62851					0.81	1.05	0.97	1.29	1.13	1.89		0.0752	0.4833	0.9793	0.7229	0.4283	0.4255	0.1106	0.9996	0.6644	0.9948		1.0032	0.8169	1.0512	0.9712	0.5789	1.0915		100	100	100		Lipid	Sphingomyelins	100021000		2056	719.57
2804			stearoyl sphingomyelin (d18:1/18:0)	LC/MS pos late	19503	C00550	HMDB01348	6453725		0.84	1.04	0.98	1.24	1.07	2.74		0.043	0.4833	0.8247	0.6862	0.3166	0.3903	0.146	0.9996	0.6638	0.9948		1.0899	0.9207	1.1385	1.0641	0.6792	1.8642		100	100	100		Lipid	Sphingomyelins	1538	85187-10-6;85187-10-6	2400	731.606
2805			behenoyl sphingomyelin (d18:1/22:0)*	LC/MS pos late	48492		HMDB12103			0.92	1.03	0.99	1.13	1	2.03		0.3506	0.5382	0.8141	0.6862	0.5323	0.4643	0.5225	0.9996	0.6005	0.9948		0.9626	0.8812	0.9946	0.9559	0.5302	1.0788		100	100	100		Lipid	Sphingomyelins	100006294		3083	787.669
2806			tricosanoyl sphingomyelin (d18:1/23:0)*	LC/MS pos late	52436		HMDB12105			0.9	1.08	1.02	1.2	1.05	2.21		0.5145	0.6211	0.7566	0.6789	0.9933	0.6054	0.3807	0.9996	0.7882	0.9948		1.0514	0.9483	1.1356	1.0716	0.5802	1.2848		100	100	100		Lipid	Sphingomyelins	100008955		3200	801.684
2807			lignoceroyl sphingomyelin (d18:1/24:0)	LC/MS pos late	57330					0.9	1.09	1.02	1.21	1.07	2.67		0.2403	0.5127	0.9472	0.7164	0.5583	0.4733	0.2761	0.9996	0.7956	0.9948		0.9452	0.8516	1.0294	0.9687	0.4123	1.1		100	100	100		Lipid	Sphingomyelins	100006298	60037-60-7	3437	815.7
2808			sphingomyelin (d18:2/18:1)*	LC/MS pos late	57474					0.98	0.82	0.88	0.83	1.68	0.21		0.6093	0.6499	0.2295	0.5083	0.2546	0.3681	0.6892	0.9996	0.8564	0.9948		1.0675	1.0501	0.8748	0.9346	0.7333	0.1539		89	79	71		Lipid	Sphingomyelins	100015788		1904	727.575
2810			sphingomyelin (d18:2/24:2)*	LC/MS pos late	57479					0.75	1.05	0.94	1.4	1.36	1.08		0.3193	0.5303	0.8509	0.6905	0.7989	0.5483	0.2328	0.9996	0.9713	0.9951		1.1268	0.8423	1.18	1.0647	0.7768	0.8356		89	100	96		Lipid	Sphingomyelins	100015789		2215	809.653
2811			sphingomyelin (d17:1/14:0, d16:1/15:0)*	LC/MS pos late	62152					0.76	0.97	0.9	1.29	1.2	0.58		0.165	0.4854	0.7151	0.6619	0.3602	0.4034	0.2867	0.9996	0.7863	0.9948		1.0857	0.8204	1.0555	0.9752	0.4886	0.2814		93	86	86		Lipid	Sphingomyelins	100020276		1950	661.528
2812			sphingomyelin (d18:1/14:0, d16:1/16:0)*	LC/MS pos late	42463		HMDB12097	11433862		0.77	0.97	0.9	1.27	1.14	1.07		0.1169	0.4833	0.5376	0.5994	0.1978	0.331	0.2952	0.9996	0.688	0.9948		1.1145	0.8541	1.0848	1.006	0.7068	0.7537		100	100	100		Lipid	Sphingomyelins	100004328		1998	675.544
2813			sphingomyelin (d18:2/14:0, d18:1/14:1)*	LC/MS pos late	47154					0.76	0.91	0.86	1.19	1.34	0.95		0.1687	0.4854	0.4194	0.5689	0.1966	0.331	0.4674	0.9996	0.7213	0.9948		1.0791	0.8243	0.979	0.9262	0.6936	0.6619		96	100	93		Lipid	Sphingomyelins	100005985		1860	673.528
2814			sphingomyelin (d17:1/16:0, d18:1/15:0, d16:1/17:0)*	LC/MS pos late	52433					0.74	0.96	0.89	1.29	1.09	1.11		0.0762	0.4833	0.4223	0.5716	0.1259	0.283	0.2838	0.9996	0.6542	0.9948		1.1645	0.8657	1.1178	1.0317	0.7324	0.8102		100	100	100		Lipid	Sphingomyelins	100006314	121999-58-4	2082	689.559
2816			sphingomyelin (d18:2/16:0, d18:1/16:1)*	LC/MS pos late	42459					0.77	0.91	0.86	1.19	1.2	1.19		0.1071	0.4833	0.2664	0.5326	0.0908	0.2554	0.4668	0.9996	0.8362	0.9948		1.0616	0.8138	0.9646	0.9131	0.568	0.6786		100	100	100		Lipid	Sphingomyelins	100004329		2002	701.559
2817			sphingomyelin (d18:1/17:0, d17:1/18:0, d19:1/16:0)	LC/MS pos late	52615					0.75	0.89	0.84	1.19	1.12	1.04		0.0691	0.4833	0.2074	0.501	0.055	0.2038	0.3966	0.9996	0.8222	0.9948		1.0702	0.8005	0.953	0.9009	0.6071	0.6306		100	100	100		Lipid	Sphingomyelins	100008920	121999-64-2	2312	717.591
2818			sphingomyelin (d18:1/18:1, d18:2/18:0)	LC/MS pos late	37529		HMDB12101	6443882		0.92	1.03	0.99	1.12	1.06	1.39		0.2964	0.5291	0.6216	0.632	0.349	0.4017	0.5795	0.9996	0.8755	0.9948		1.0219	0.9407	1.0545	1.0157	0.6869	0.9519		100	100	96		Lipid	Sphingomyelins	100002106	108392-10-5	2167	729.591
2820			sphingomyelin (d18:1/20:0, d16:1/22:0)*	LC/MS pos late	48490		HMDB12102			0.98	1.14	1.09	1.16	1.05	2.65		0.7622	0.7089	0.3984	0.5685	0.5891	0.4903	0.3471	0.9996	0.9699	0.9948		1.0206	1.0026	1.1676	1.1112	0.783	2.0711		100	100	100		Lipid	Sphingomyelins	100006290		2685	759.638
2821			sphingomyelin (d18:1/20:1, d18:2/20:0)*	LC/MS pos late	48491					0.82	1.02	0.95	1.24	1.26	2.61		0.195	0.4948	0.6546	0.6393	0.3973	0.4209	0.4955	0.9996	0.8764	0.9948		1.1264	0.928	1.1496	1.0739	0.6308	1.6482		100	100	96		Lipid	Sphingomyelins	100006292	222403-67-0	2383	757.622
2823			sphingomyelin (d18:1/21:0, d17:1/22:0, d16:1/23:0)*	LC/MS pos late	52495					1.11	1.24	1.2	1.12	1.06	1.72		0.4386	0.5745	0.3632	0.55	0.3085	0.3903	0.9455	0.9996	0.7058	0.9948		1.0519	1.1662	1.3067	1.2588	0.7863	1.3492		96	93	93		Lipid	Sphingomyelins	100009025		2793	773.653
2825			sphingomyelin (d18:1/22:1, d18:2/22:0, d16:1/24:1)*	LC/MS pos late	48493		HMDB12104			0.84	1.02	0.96	1.22	1.1	1.5		0.1706	0.4854	0.6462	0.6393	0.3309	0.3941	0.4204	0.9996	0.6689	0.9948		1.026	0.8612	1.0512	0.9863	0.6552	0.9811		100	100	100		Lipid	Sphingomyelins	100006295		2666	785.653
2826			sphingomyelin (d18:1/22:2, d18:2/22:1, d16:1/24:2)*	LC/MS pos late	57477					0.77	1.02	0.93	1.32	1.29	0.92		0.1003	0.4833	0.7686	0.6789	0.3434	0.3994	0.1988	0.9996	0.8337	0.9948		1.1297	0.8685	1.1494	1.0535	1.0442	0.9637		100	100	100		Lipid	Sphingomyelins	100006296		2209	783.637
2827			sphingomyelin (d18:2/23:0, d18:1/23:1, d17:1/24:1)*	LC/MS pos late	52435					0.85	1.02	0.96	1.2	1.11	1.53		0.1893	0.4907	0.682	0.6529	0.3483	0.4016	0.3958	0.9996	0.6876	0.9948		1.0395	0.8806	1.0602	0.9989	0.5322	0.8147		100	100	100		Lipid	Sphingomyelins	100008956		2845	799.669
2828			sphingomyelin (d18:1/24:1, d18:2/24:0)*	LC/MS pos late	47153		HMDB12107			0.86	0.98	0.94	1.14	1.12	2.19		0.1907	0.4907	0.5073	0.5994	0.2354	0.3549	0.4621	0.9996	0.725	0.9948		0.9812	0.8413	0.9623	0.921	0.4054	0.8861		100	100	100		Lipid	Sphingomyelins	100005986	94359-13-4	3033	813.684
2829			sphingomyelin (d18:2/24:1, d18:1/24:2)*	LC/MS pos late	52437					0.79	0.94	0.89	1.18	1.16	1.46		0.1056	0.4833	0.3173	0.5381	0.1117	0.281	0.457	0.9996	0.8775	0.9948		1.041	0.8267	0.9754	0.9246	0.6352	0.9282		100	100	100		Lipid	Sphingomyelins	100008957		2635	811.669
2830			sphingomyelin (d18:1/25:0, d19:0/24:1, d20:1/23:0, d19:1/24:0)*	LC/MS pos late	57478					0.74	0.92	0.86	1.24	1.15	3.34		0.2366	0.5127	0.7636	0.6789	0.4524	0.4366	0.3418	0.9996	0.6928	0.9948		0.8949	0.6662	0.8247	0.7706	0.2458	0.8216		71	57	71		Lipid	Sphingomyelins	100015792		3500	829.716
2833		Ceramide PEs	palmitoyl-sphingosine-phosphoethanolamine (d18:1/16:0)	LC/MS pos late	62984					1.27	1.31	1.3	1.03	1.04	1.57		0.4418	0.5764	0.1709	0.4785	0.1626	0.3074	0.75	0.9996	0.5525	0.9948		0.8638	1.0984	1.131	1.1198	0.6948	1.0899		93	100	96		Lipid	Ceramide PEs	100021162		2207	661.528
2858		Sphingosines	sphingosine	LC/MS pos late	17747	C00319	HMDB00252	5353955		1.47	1.3	1.36	0.88	0.88	0.73		0.5483	0.6359	0.3097	0.5381	0.2788	0.3775	0.9474	0.9996	0.21	0.9948		0.9061	1.3349	1.1747	1.2294	1.723	1.2664		100	100	100		Lipid	Sphingosines	297	123-78-4	1393	300.29
2860			sphingosine 1-phosphate	LC/MS pos late	34445	C06124	HMDB00277	5283560		1.34	1.19	1.24	0.89	0.93	0.07		0.0581	0.4833	0.4711	0.5909	0.1914	0.3246	0.2469	0.9996	0.3276	0.9948		0.9255	1.2407	1.1055	1.1517	4.4821	0.3237		71	100	75		Lipid	Sphingosines	100000626	26993-30-6	1375	380.256
2861			N-acetylsphingosine	LC/MS pos late	17772	C00195	HMDB04950	5497136		1.84	1.37	1.53	0.75	2.37	1		0.4493	0.5804	0.4419	0.5772	0.3532	0.4031	0.8656	0.9996	0.3564	0.9948		0.9904	1.8191	1.3592	1.5163	0.1068	0.1068		75	79	79		Lipid	Sphingosines	1302	3102-57-6	1578	342.3
2866			hexadecasphingosine (d16:1)*	LC/MS pos late	57428					1.88	1.47	1.61	0.78	0.86	0.67		0.9061	0.7433	0.3893	0.5633	0.4806	0.4502	0.6927	0.9996	0.1176	0.9948		0.9176	1.7207	1.348	1.4753	1.5693	1.049		100	100	100		Lipid	Sphingosines	100015723		1289	272.258
2867			heptadecasphingosine (d17:1)	LC/MS pos late	57427			5283557		1.71	1.47	1.55	0.86	0.8	0.72		0.665	0.6657	0.1741	0.4855	0.2145	0.3443	0.6922	0.9996	0.1127	0.9948		0.9467	1.6194	1.3944	1.4713	2.2157	1.5961		100	100	96		Lipid	Sphingosines	100015724	6918-48-5	1377	286.274
2872			dehydrophytosphingosine*	LC/MS pos late	63037					1.48	1.43	1.45	0.97	1.38	2.28		0.2557	0.5245	0.0227	0.3787	0.0247	0.1729	0.7329	0.9996	0.8713	0.9948		0.9622	1.42	1.3757	1.3908	2.5721	5.8546		100	100	100		Lipid	Sphingosines	100021236		1302	316.285
2873			N-stearoyl-phytosphingosine (t18:0/18:0)*	LC/MS pos late	63038			9898642		1.21	1.39	1.33	1.15	1.24	4.46		0.9896	0.7572	0.036	0.3946	0.1326	0.2909	0.1903	0.9996	0.584	0.9948		0.9261	1.121	1.2876	1.2307	0.6435	2.8694		100	100	100		Lipid	Sphingosines	100021237		3020	584.561
2876		Mevalonate Metabolism	3-hydroxy-3-methylglutarate	LC/MS polar	531	C03761	HMDB00355	1662		1.06	0.86	0.93	0.81	1.29	1.88		0.666	0.6657	0.204	0.4964	0.4603	0.441	0.1508	0.9996	0.4711	0.9948		1.2239	1.2937	1.049	1.1326	0.7251	1.3648		100	100	100		Lipid	Mevalonate Metabolism	112	503-49-1	2850	161.046
2877			mevalonate	LC/MS polar	39583	C02104	HMDB00227	439230		3.13	1.18	1.84	0.38	1.11	0.05		0.1349	0.4833	0.514	0.5994	0.2284	0.3544	0.2849	0.9996	0.4519	0.9948		3.5133	10.9985	4.1298	6.4752	0.9313	0.0442		100	100	96		Lipid	Mevalonate Metabolism	30	96949-03-0	1462	147.066
2878			mevalonolactone	LC/MS pos early	48118		HMDB06024	10428		2.73	1.23	1.74	0.45	1.24	0.02		0.0757	0.4833	0.2754	0.5381	0.112	0.281	0.3042	0.9996	0.9937	0.9977		2.0018	5.4749	2.4634	3.4917	1.2134	0.0212		82	93	89		Lipid	Mevalonate Metabolism	100000772	674-26-0	1375	131.07
2891		Sterol	cholesterol	LC/MS pos late	63	C00187	HMDB00067	11025495		0.88	0.95	0.93	1.08	1.04	1.5		0.2959	0.5291	0.4837	0.5953	0.2935	0.3859	0.6398	0.9996	0.671	0.9948		0.9922	0.8726	0.9464	0.9212	0.5848	0.8785		100	100	100		Lipid	Sterol	266	57-88-5	2707	369.352
2915			4-cholesten-3-one	LC/MS pos late	38125	C00599	HMDB00921	91477		0.51	1.06	0.87	2.07	1.17	6.88		0.0583	0.4833	0.809	0.6844	0.5981	0.4903	0.0353	0.9996	0.2993	0.9948		1.6097	0.8249	1.7069	1.4058	0.6807	4.6842		96	93	100		Lipid	Sterol	100002227	601-57-0	2520	385.346
2936			7-hydroxycholesterol (alpha or beta)	LC/MS pos late	47890		HMDB06119	107722		0.98	1.07	1.04	1.1	1.46	8.52		0.3332	0.533	0.3115	0.5381	0.2659	0.3732	0.9876	0.9996	0.3643	0.9948		1.151	1.1257	1.2366	1.1987	0.4658	3.9691		93	93	96		Lipid	Sterol	100005999		1930	367.336
3022		Androgenic Steroids	dehydroepiandrosterone sulfate (DHEA-S)	LC/MS neg	32425	C04555	HMDB01032	12594		0.6	0.45	0.5	0.75	1.37	0.35		0.3481	0.5378	0.0521	0.4201	0.0691	0.2253	0.5393	0.9996	0.4671	0.9948		1.959	1.1699	0.8726	0.9741	0.3883	0.137		86	79	75		Lipid	Androgenic Steroids	100000792	651-48-9	4745	367.158
3026			epiandrosterone sulfate	LC/MS neg	33973			9929317		0.74	0.52	0.59	0.71	1.21	1		0.8193	0.726	0.265	0.5326	0.3975	0.4209	0.5068	0.9996	0.8571	0.9948		1.1865	0.8721	0.6187	0.7052	0.4545	0.4545		43	29	21		Lipid	Androgenic Steroids	100001287	22229-22-7	4855	369.174
3034			androsterone sulfate	LC/MS neg	31591		HMDB02759	159663		0.91	0.7	0.77	0.77	1.27	0.32		0.8044	0.7222	0.3389	0.5455	0.5394	0.466	0.2741	0.9996	0.5839	0.9948		1.1445	1.0382	0.8015	0.8823	0.2109	0.0671		86	93	64		Lipid	Androgenic Steroids	100001073	2479-86-9	5022	369.174
3043			androstenediol (3beta,17beta) disulfate (1)	LC/MS neg	37202	C04295	HMDB03818	87120982		2.49	0.79	1.37	0.32	0.86	1		0.2265	0.5072	0.9945	0.7236	0.4665	0.4438	0.2166	0.9996	0.1387	0.9948		0.52	1.2925	0.4126	0.7131	0.201	0.201		25	50	25		Lipid	Androgenic Steroids	100001992		3740	224.062
3122		Primary Bile Acid Metabolism	cholate	LC/MS neg	22842	C00695	HMDB00619	221493		4.08	3.1	3.43	0.76	2.46	1		0.1047	0.4833	0.2176	0.5032	0.0675	0.2244	0.4678	0.9996	0.024	0.9948		0.3877	1.5804	1.2016	1.331	0.1853	0.1853		18	50	36		Lipid	Primary Bile Acid Metabolism	136	81-25-4	5165	407.28
3123			glycocholate	LC/MS neg	18476	C01921	HMDB00138	10140		0.88	0.86	0.87	0.98	1.6	1.63		0.8494	0.7312	0.5324	0.5994	0.6953	0.516	0.4359	0.9996	0.9482	0.9948		1.7319	1.5223	1.4914	1.502	0.6754	1.0984		86	93	75		Lipid	Primary Bile Acid Metabolism	342	475-31-0;863-57-0	5163	464.302
3124			taurocholate	LC/MS neg	18497	C05122	HMDB00036	6675		0.86	0.84	0.85	0.97	5.62	1		0.572	0.6398	0.98	0.7229	0.8128	0.5551	0.5484	0.9996	0.1383	0.9948		0.553	0.4763	0.4632	0.4677	0.1503	0.1503		21	7	21		Lipid	Primary Bile Acid Metabolism	1648	145-42-6	5150	514.284
3130			glycochenodeoxycholate	LC/MS neg	32346	C05466	HMDB00637	12544		0.62	0.87	0.79	1.4	2.22	1.46		0.1414	0.4833	0.1471	0.4507	0.0859	0.25	0.9389	0.9996	0.9994	0.9994		1.628	1.0121	1.4197	1.2805	0.5178	0.7536		100	100	89		Lipid	Primary Bile Acid Metabolism	1628	16564-43-5	5236.1	448.307
3177		Secondary Bile Acid Metabolism	glycoursodeoxycholate	LC/MS neg	39379		HMDB00708	12310288		1.65	0.97	1.2	0.59	0.91	1		0.4318	0.5742	0.9118	0.7052	0.7115	0.5228	0.392	0.9996	0.2923	0.9948		0.809	1.3369	0.7824	0.9717	0.3093	0.3093		14	21	11		Lipid	Secondary Bile Acid Metabolism	100002911	64480-66-6	5033	448.307
3778	Nucleotide	Purine Metabolism, (Hypo)Xanthine/Inosine containing	inosine 5'-monophosphate (IMP)	LC/MS pos early	2133	C00130	HMDB00175	8582		0.58	0.79	0.72	1.38	1.32	0.24		0.1239	0.4833	0.5809	0.6143	0.2778	0.377	0.2777	0.9996	0.9833	0.9977		1.3076	0.754	1.0373	0.9406	0.1743	0.0412		71	43	68		Nucleotide	Purine Metabolism, (Hypo)Xanthine/Inosine containing	362	4691-65-0	650	349.054
3779			inosine	LC/MS neg	1123	C00294	HMDB00195	6021		0.97	0.89	0.92	0.92	1.39	1.88		0.9168	0.747	0.7558	0.6789	0.7849	0.5429	0.905	0.9996	0.7393	0.9948		1.4542	1.4129	1.301	1.3392	1.6714	3.1466		100	100	100		Nucleotide	Purine Metabolism, (Hypo)Xanthine/Inosine containing	361	58-63-9	1602.1	267.073
3780			hypoxanthine	LC/MS pos early	3127	C00262	HMDB00157	790		0.85	0.92	0.9	1.09	1.23	1.57		0.1584	0.4854	0.2778	0.5381	0.096	0.264	0.4749	0.9996	0.8348	0.9948		1.1226	0.9492	1.0368	1.0069	1.0068	1.584		100	100	100		Nucleotide	Purine Metabolism, (Hypo)Xanthine/Inosine containing	171	68-94-0	1295	137.046
3781			xanthine	LC/MS neg	3147	C00385	HMDB00292	1188		0.7	0.88	0.82	1.25	1.33	1.92		0.0197	0.4833	0.1844	0.4937	0.0226	0.1688	0.1258	0.9996	0.0635	0.9948		1.136	0.799	1	0.9314	0.8741	1.6822		100	100	100		Nucleotide	Purine Metabolism, (Hypo)Xanthine/Inosine containing	1004	69-89-6	910	151.026
3782			xanthosine 5'-monophosphate (xmp)	LC/MS pos early	12024	C00655	HMDB01554	73323		0.58	0.83	0.75	1.44	1.05	1		0.1522	0.4854	0.5251	0.5994	0.2808	0.3776	0.3795	0.9996	0.5916	0.9948		1.2053	0.6983	1.0035	0.8993	0.2162	0.2162		61	43	54		Nucleotide	Purine Metabolism, (Hypo)Xanthine/Inosine containing	1251	25899-70-1	639	365.049
3783			xanthosine	LC/MS neg	15136	C01762	HMDB00299	64959		0.81	0.9	0.87	1.11	1.39	1.47		0.0977	0.4833	0.221	0.5032	0.0567	0.2072	0.3232	0.9996	0.6918	0.9948		1.1067	0.8999	1.0003	0.9661	0.8628	1.2696		100	100	100		Nucleotide	Purine Metabolism, (Hypo)Xanthine/Inosine containing	100000299	146-80-5	1075	283.068
3786			N1-methylinosine	LC/MS pos early	48351		HMDB02721	65095		0.47	0.72	0.63	1.53	1.37	0.9		0.0253	0.4833	0.1984	0.4937	0.0408	0.1842	0.1699	0.9996	0.7064	0.9948		1.6595	0.7792	1.1911	1.0505	1.0116	0.9054		100	79	96		Nucleotide	Purine Metabolism, (Hypo)Xanthine/Inosine containing	100001409	20245-33-4	1430	283.104
3787			2'-deoxyinosine	LC/MS neg	15076	C05512	HMDB00071	65058		0.57	0.72	0.67	1.25	3.32	24.18		0.1283	0.4833	0.7579	0.6789	0.3454	0.4009	0.1891	0.9996	0.1174	0.9948		3.4299	1.9659	2.4546	2.2877	0.5436	13.1465		100	93	100		Nucleotide	Purine Metabolism, (Hypo)Xanthine/Inosine containing	100000135	890-38-0	1688	251.079
3789			urate	LC/MS neg	1604	C00366	HMDB00289	1175		1.27	1.24	1.25	0.97	1.55	2.11		0.8705	0.7366	0.6119	0.628	0.6422	0.5005	0.8369	0.9996	0.2501	0.9948		1.1792	1.501	1.4631	1.476	1.1139	2.3482		100	100	100		Nucleotide	Purine Metabolism, (Hypo)Xanthine/Inosine containing	1134	69-93-2;120K5305	757.1	167.021
3791			allantoin	LC/MS polar	1107	C02350	HMDB00462	204		1.05	0.78	0.88	0.74	1.09	1.77		0.9874	0.7572	0.0071	0.2576	0.0601	0.2152	0.0733	0.9996	0.7953	0.9948		1.1052	1.1628	0.8659	0.9673	0.6004	1.0605		100	100	100		Nucleotide	Purine Metabolism, (Hypo)Xanthine/Inosine containing	1002	97-59-6	1672	157.037
3797		Purine Metabolism, Adenine containing	adenosine 5'-monophosphate (AMP)	LC/MS pos early	32342	C00020	HMDB00045	6083		0.68	0.78	0.75	1.15	1.62	4.12		0.3207	0.5303	0.5113	0.5994	0.3524	0.4031	0.6204	0.9996	0.8698	0.9948		2.1912	1.4867	1.7162	1.6378	0.3696	1.5245		100	100	100		Nucleotide	Purine Metabolism, Adenine containing	209	149022-20-8	1013	348.07
3798			adenosine 3'-monophosphate (3'-AMP)	LC/MS neg	35142	C01367	HMDB03540	41211		0.84	0.84	0.84	1	1.64	2.96		0.3544	0.5428	0.8624	0.6913	0.5474	0.4707	0.4033	0.9996	0.8724	0.9948		1.1904	1.0035	1.0007	1.0016	0.5746	1.6983		86	64	89		Nucleotide	Purine Metabolism, Adenine containing	100001449	84-21-9	1245	346.056
3799			adenosine 2'-monophosphate (2'-AMP)	LC/MS neg	36815	C00946	HMDB11617	94136		0.77	1.35	1.15	1.75	2.88	4.84		0.1797	0.4854	0.8486	0.6905	0.6089	0.4917	0.1589	0.9996	0.5308	0.9948		1.1922	0.9179	1.6038	1.3696	0.6656	3.2204		96	79	93		Nucleotide	Purine Metabolism, Adenine containing	100001694	130-49-4	1497.7	346.056
3804			adenosine	LC/MS pos early	555	C00212	HMDB00050	60961		1.16	1.54	1.41	1.32	1.67	2.67		0.2485	0.5218	0.1441	0.45	0.1183	0.2825	0.8366	0.9996	0.8856	0.9948		1.1145	1.2924	1.7123	1.5689	0.9165	2.4509		100	100	100		Nucleotide	Purine Metabolism, Adenine containing	798	58-61-7	2169	268.104
3805			adenine	LC/MS pos early	554	C00147	HMDB00034	190		0.88	0.97	0.94	1.1	2.21	2.54		0.6668	0.6657	0.9079	0.7044	0.9047	0.5883	0.6064	0.9996	0.1822	0.9948		1.4865	1.3136	1.4414	1.3978	3.72	9.4428		100	100	100		Nucleotide	Purine Metabolism, Adenine containing	880	73-24-5	2221	136.062
3806			1-methyladenine	LC/MS pos early	1527	C02216	HMDB11599	78821		1.32	1.04	1.13	0.79	1.15	0.49		0.3334	0.533	0.5054	0.5994	0.9886	0.6051	0.1889	0.9996	0.8265	0.9948		1.0379	1.3693	1.075	1.1755	1.1284	0.5481		100	100	100		Nucleotide	Purine Metabolism, Adenine containing	54	5142-22-3	2133	150.077
3810			N1-methyladenosine	LC/MS pos early	15650	C02494	HMDB03331	27476		0.89	0.94	0.92	1.05	1.15	1.43		0.6303	0.6532	0.808	0.6844	0.6939	0.5159	0.7646	0.9996	0.9239	0.9948		1.2079	1.0755	1.1337	1.1138	1.5867	2.2615		100	100	100		Nucleotide	Purine Metabolism, Adenine containing	1242	15763-06-1	2120	282.12
3821			N6-carbamoylthreonyladenosine	LC/MS neg	35157		HMDB41623	161466		0.89	0.86	0.87	0.96	1.06	1		0.2379	0.5127	0.0514	0.4201	0.0424	0.1855	0.5571	0.9996	0.9592	0.9948		1.0905	0.9754	0.9408	0.9526	0.5199	0.5199		100	100	82		Nucleotide	Purine Metabolism, Adenine containing	100001415	24719-82-2	2164	411.127
3824			2'-deoxyadenosine 5'-monophosphate	LC/MS pos early	46333	C00360	HMDB00905	12599		0.97	0.72	0.8	0.74	9.06	90.59		0.0882	0.4833	0.4877	0.5979	0.1713	0.3098	0.2049	0.9996	0.082	0.9948		3.512	3.4021	2.5239	2.8238	0.0655	5.9335		89	57	93		Nucleotide	Purine Metabolism, Adenine containing	100000485	653-63-4	1284	332.075
3825			2'-deoxyadenosine 3'-monophosphate	LC/MS pos early	40663			1467		0.58	1.1	0.92	1.91	12.75	97.7		0.214	0.5019	0.5677	0.6091	0.3412	0.3991	0.5076	0.9996	0.3863	0.9948		1.1088	0.6397	1.2215	1.0228	0.03	2.9309		71	71	57		Nucleotide	Purine Metabolism, Adenine containing	100003420	102832-10-0	1240	332.075
3826			2'-deoxyadenosine	LC/MS pos early	1553	C00559	HMDB00101	13730		0.67	0.86	0.79	1.29	4.44	9.82		0.3749	0.5494	0.5637	0.6091	0.9575	0.6015	0.1721	0.9996	0.1765	0.9948		2.4408	1.6286	2.096	1.9364	0.8589	8.4354		100	93	100		Nucleotide	Purine Metabolism, Adenine containing	211	16373-93-6	2252	252.109
3831			N6-succinyladenosine	LC/MS polar	48130		HMDB00912	165243		0.72	0.61	0.65	0.85	1.23	0.49		0.2062	0.4984	0.0611	0.4201	0.0482	0.1948	0.9001	0.9996	0.8821	0.9948		1.3368	0.9651	0.8156	0.8666	0.8427	0.4109		100	86	93		Nucleotide	Purine Metabolism, Adenine containing	100001664	4542-23-8	3421	382.1
3835		Purine Metabolism, Guanine containing	guanosine 3'-monophosphate (3'-GMP)	LC/MS neg	39786			3522		0.99	0.81	0.87	0.82	0.92	1		0.8413	0.7298	0.4318	0.5734	0.5147	0.4585	0.696	0.9996	0.1953	0.9948		0.7344	0.7277	0.5937	0.6394	0.239	0.239		54	50	43		Nucleotide	Purine Metabolism, Guanine containing	100002704	117-68-0	773.9	362.051
3839			guanosine	LC/MS pos early	1573	C00387	HMDB00133	6802		1.42	1.45	1.44	1.02	1.74	5.58		0.3488	0.5378	0.7339	0.6688	0.47	0.4456	0.4998	0.9996	0.3679	0.9948		1.8225	2.5828	2.6436	2.6228	1.7728	9.8893		100	100	100		Nucleotide	Purine Metabolism, Guanine containing	1099	118-00-3	1728	284.099
3840			guanine	LC/MS pos early	32352	C00242	HMDB00132	764		1.74	1.07	1.3	0.62	1.84	8.28		0.9543	0.7536	0.9781	0.7229	0.9878	0.6051	0.9424	0.9996	0.9106	0.9948		1.4405	2.5004	1.5387	1.8671	0.4034	3.3395		100	100	100		Nucleotide	Purine Metabolism, Guanine containing	172	73-40-5	2032	152.057
3841			1-methylguanine	LC/MS neg	32395		HMDB03282	70315		1.48	1.12	1.25	0.76	1.27	0.24		0.1254	0.4833	0.6043	0.6223	0.2607	0.3727	0.2552	0.9996	0.9331	0.9948		0.7048	1.0454	0.791	0.8779	1.3583	0.3286		50	79	57		Nucleotide	Purine Metabolism, Guanine containing	100001133	938-85-2	1643	164.058
3842			7-methylguanine	LC/MS neg	35114	C02242	HMDB00897	11361		1.17	1.16	1.17	0.99	1.17	0.37		0.2239	0.5046	0.3853	0.5612	0.2331	0.3544	0.6862	0.9996	0.8447	0.9948		1.0974	1.2884	1.276	1.2802	1.3459	0.4931		96	100	93		Nucleotide	Purine Metabolism, Guanine containing	100001456	578-76-7	1729.7	164.058
3848			N2,N2-dimethylguanosine	LC/MS pos early	35137		HMDB04824	92919		0.72	0.78	0.76	1.08	1.15	1.69		0.1799	0.4854	0.2177	0.5032	0.1214	0.2825	0.6907	0.9996	0.7592	0.9948		1.2046	0.8682	0.9419	0.9167	1.6746	2.8322		96	86	89		Nucleotide	Purine Metabolism, Guanine containing	100001412	2140-67-2	2210	312.13
3854			2'-deoxyguanosine 5'-monophosphate (dGMP)	LC/MS pos early	35662	C00362	HMDB01044	65059		0.74	0.53	0.6	0.71	6.71	94.59		0.1417	0.4833	0.3527	0.55	0.1737	0.3098	0.424	0.9996	0.1709	0.9948		3.3428	2.4772	1.7635	2.0072	0.087	8.2291		79	50	71		Nucleotide	Purine Metabolism, Guanine containing	100001546	902-04-5	950	348.07
3855			2'-deoxyguanosine 3'-monophosphate	LC/MS pos early	41916			4480652		0.39	0.98	0.78	2.5	6.22	32.85		0.0221	0.4833	0.5392	0.5994	0.1633	0.3074	0.0982	0.9996	0.157	0.9948		1.157	0.4524	1.1323	0.9002	0.0993	3.2618		71	50	57		Nucleotide	Purine Metabolism, Guanine containing	100003423	102814-03-9	881	348.07
3856			2'-deoxyguanosine	LC/MS neg	1411	C00330	HMDB00085	187790		0.6	0.65	0.63	1.08	2.24	50.22		0.3225	0.5303	0.7902	0.6789	0.507	0.4585	0.4242	0.9996	0.5131	0.9948		2.5078	1.5079	1.6268	1.5862	0.279	14.0107		96	93	96		Nucleotide	Purine Metabolism, Guanine containing	348	961-07-9	1700	266.089
3857			guanosine 2'-monophosphate (2'-GMP)*	LC/MS neg	52442			444571		0.75	1.22	1.06	1.62	4.4	4.83		0.0791	0.4833	0.826	0.6862	0.281	0.3776	0.1194	0.9996	0.594	0.9948		1.3113	0.99	1.6009	1.3923	1.1551	5.5792		93	79	89		Nucleotide	Purine Metabolism, Guanine containing	100002733		1150	362.051
3860		Pyrimidine Metabolism, Orotate containing	N-carbamoylaspartate	LC/MS polar	1594	C00438	HMDB00828	93072		0.92	0.83	0.86	0.9	1.07	0.6		0.7707	0.7094	0.433	0.5734	0.6255	0.4974	0.2904	0.9996	0.5532	0.9948		1.378	1.2736	1.1485	1.1912	0.8289	0.494		100	100	100		Nucleotide	Pyrimidine Metabolism, Orotate containing	1108	923-37-5	3800	175.036
3861			dihydroorotate	LC/MS polar	601	C00337	HMDB03349	648		1.59	0.62	0.95	0.39	2.74	5.76		0.406	0.5576	0.1026	0.4242	0.5128	0.4585	0.0585	0.9996	0.2272	0.9948		0.9643	1.5353	0.5996	0.9191	0.1701	0.9802		64	71	61		Nucleotide	Pyrimidine Metabolism, Orotate containing	923	155-54-4	1910	157.025
3862			orotate	LC/MS polar	1505	C00295	HMDB00226	967		2.17	0.96	1.38	0.44	0.92	7.93		0.2974	0.5291	0.5298	0.5994	0.808	0.5539	0.1862	0.9996	0.2923	0.9948		1.0154	2.2068	0.9759	1.3962	0.2248	1.7836		100	100	100		Nucleotide	Pyrimidine Metabolism, Orotate containing	445	50887-69-9	1638.1	155.01
3864			orotidine	LC/MS polar	35172		HMDB00788	92751		0.89	1.04	0.99	1.17	1.19	5		0.3687	0.5494	0.9745	0.7229	0.6891	0.5151	0.3882	0.9996	0.3697	0.9948		1.116	0.9955	1.1646	1.1069	0.5721	2.8596		100	100	100		Nucleotide	Pyrimidine Metabolism, Orotate containing	100001416	314-50-1	2250	287.052
3869		Pyrimidine Metabolism, Uracil containing	uridine 5'-monophosphate (UMP)	LC/MS pos early	2856	C00105	HMDB00288	6030		0.67	0.9	0.82	1.35	2.78	2.91		0.0946	0.4833	0.4142	0.5685	0.1299	0.2863	0.2468	0.9996	0.698	0.9948		1.3453	0.9005	1.2133	1.1064	0.6625	1.9311		100	100	100		Nucleotide	Pyrimidine Metabolism, Uracil containing	869	3387-36-8	590	325.043
3874			uridine	LC/MS neg	606	C00299	HMDB00296	6029		0.65	0.9	0.82	1.38	1.46	2.12		0.0924	0.4833	0.8418	0.6897	0.3252	0.3912	0.1071	0.9996	0.4506	0.9948		1.4203	0.9277	1.2784	1.1587	1.5847	3.3663		100	100	100		Nucleotide	Pyrimidine Metabolism, Uracil containing	535	58-96-8	1457.6	243.062
3875			uracil	LC/MS polar	605	C00106	HMDB00300	1174		0.82	0.87	0.85	1.06	1.89	0.91		0.1758	0.4854	0.3816	0.56	0.1498	0.3054	0.3607	0.9996	0.1059	0.9948		1.25	1.0226	1.0859	1.0643	1.708	1.5578		100	100	100		Nucleotide	Pyrimidine Metabolism, Uracil containing	825	66-22-8	1089.7	111.02
3876			pseudouridine	LC/MS neg	33442	C02067	HMDB00767	15047		0.99	0.84	0.89	0.85	1.25	1.37		0.6	0.644	0.0756	0.4201	0.1287	0.2848	0.6134	0.9996	0.5514	0.9948		1.1383	1.1305	0.9574	1.0165	1.2291	1.6863		100	100	100		Nucleotide	Pyrimidine Metabolism, Uracil containing	821	1445-07-4	1100	243.062
3877			5,6-dihydrouridine	LC/MS neg	61833			94312		0.64	0.75	0.72	1.18	1.4	1.58		0.0425	0.4833	0.1314	0.446	0.0328	0.1753	0.2294	0.9996	0.1139	0.9948		1.2447	0.7978	0.9392	0.8909	1.1627	1.8349		100	100	100		Nucleotide	Pyrimidine Metabolism, Uracil containing	100001425	5627-05-04	1119	245.078
3878			2'-O-methyluridine	LC/MS neg	57655			102212		0.79	0.59	0.66	0.75	0.69	0.35		0.5399	0.6332	0.2847	0.5381	0.5983	0.4903	0.0745	0.9996	0.0502	0.9948		1.6145	1.2726	0.9508	1.0607	0.9753	0.3407		75	100	68		Nucleotide	Pyrimidine Metabolism, Uracil containing	100010896	2140-76-3	1831	257.078
3879			5-methyluridine (ribothymidine)	LC/MS neg	35136		HMDB00884	445408		0.45	0.72	0.63	1.59	2.96	2.17		0.1529	0.4854	0.7897	0.6789	0.4276	0.4255	0.2212	0.9996	0.0933	0.9948		1.9267	0.8742	1.3917	1.215	1.1942	2.5954		82	79	86		Nucleotide	Pyrimidine Metabolism, Uracil containing	100001446	1463-10-1	1778.1	257.078
3886			5,6-dihydrouracil	LC/MS neg	1559	C00429	HMDB00076	649		1.26	0.73	0.91	0.58	0.73	0.54		0.5435	0.6332	0.0547	0.4201	0.2425	0.3606	0.0438	0.9996	0.0509	0.9948		0.9892	1.2439	0.7227	0.9007	1.6743	0.8998		89	86	71		Nucleotide	Pyrimidine Metabolism, Uracil containing	1125	504-07-4	1120	113.036
3889			2'-deoxyuridine 5'-monophosphate	LC/MS polar	12020	C00365	HMDB01409	65063		0.39	0.68	0.58	1.74	1.85	5.96		0.2529	0.5245	0.5748	0.6123	0.3829	0.4159	0.5002	0.9996	0.1889	0.9948		1.3093	0.5117	0.8886	0.7599	0.2798	1.6665		39	29	46		Nucleotide	Pyrimidine Metabolism, Uracil containing	1225	42155-08-8	3700	307.034
3890			2'-deoxyuridine	LC/MS neg	52602	C00526	HMDB00012	13712		0.38	0.78	0.64	2.04	8.42	20.64		0.0624	0.4833	0.9062	0.7043	0.3858	0.4167	0.0802	0.9996	0.0202	0.9948		3.8803	1.4831	3.0303	2.502	0.7597	15.6836		93	93	93		Nucleotide	Pyrimidine Metabolism, Uracil containing	536	951-78-0	1586	227.067
3892			3-ureidoisobutyrate	LC/MS pos early	57549	C05100	HMDB02031	160663		0.37	0.6	0.52	1.63	1.18	2.01		0.0587	0.4833	0.192	0.4937	0.0834	0.2482	0.4797	0.9996	0.9374	0.9948		1.6595	0.6104	0.995	0.8636	1.3013	2.6118		82	64	64		Nucleotide	Pyrimidine Metabolism, Uracil containing	100001531	2905-86-4	1207	147.076
3893			3-ureidopropionate	LC/MS pos early	3155	C02642	HMDB00026	111		0.31	0.51	0.44	1.67	1.98	2.03		0.0051	0.4833	0.0738	0.4201	0.01	0.1469	0.1378	0.9996	0.266	0.9948		2.5167	0.7735	1.2936	1.116	1.8138	3.6887		100	100	100		Nucleotide	Pyrimidine Metabolism, Uracil containing	1053	462-88-4	875	133.061
3894			beta-alanine	LC/MS pos early	55	C00099	HMDB00056	239		1.05	0.9	0.95	0.86	1.15	2.4		0.2912	0.5291	0.2561	0.5309	0.1519	0.3063	0.6897	0.9996	0.5248	0.9948		1.2138	1.269	1.0867	1.149	0.5376	1.2919		100	100	100		Nucleotide	Pyrimidine Metabolism, Uracil containing	244	56-41-7;107-95-9	1905	90.055
3895			N-acetyl-beta-alanine	LC/MS polar	37432	C01073		76406		0.84	0.82	0.82	0.98	1.34	0.99		0.4551	0.5815	0.1913	0.4937	0.1989	0.331	0.6917	0.9996	0.436	0.9948		1.2034	1.0075	0.9846	0.9924	1	0.9864		96	86	93		Nucleotide	Pyrimidine Metabolism, Uracil containing	100002102	3025-95-4	1750	130.051
3897			uridine 2'-monophosphate (2'-UMP)*	LC/MS neg	52444					0.8	0.97	0.91	1.2	2.35	1.47		0.1825	0.4854	0.4976	0.5994	0.2248	0.3515	0.4033	0.9996	0.9326	0.9948		1.0477	0.8425	1.0117	0.9539	0.7684	1.126		100	79	89		Nucleotide	Pyrimidine Metabolism, Uracil containing	100008975		824	323.029
3898			3-(3-amino-3-carboxypropyl)uridine*	LC/MS neg	62924			171198		0.97	0.89	0.92	0.92	1.11	0.42		0.6149	0.6518	0.1381	0.446	0.1728	0.3098	0.553	0.9996	0.9491	0.9948		1.0627	1.0271	0.9491	0.9757	1.1315	0.4734		100	93	86		Nucleotide	Pyrimidine Metabolism, Uracil containing	100001426	52745-94-5	1369	344.11
3901		Pyrimidine Metabolism, Cytidine containing	cytidine 5'-monophosphate (5'-CMP)	LC/MS pos early	2372	C00055	HMDB00095	6131		0.65	0.74	0.71	1.14	1.14	3.11		0.0257	0.4833	0.0378	0.3946	0.0093	0.1406	0.6821	0.9996	0.8403	0.9948		1.3087	0.8555	0.9749	0.9342	0.6905	2.149		100	100	100		Nucleotide	Pyrimidine Metabolism, Cytidine containing	282	63-37-6	835	324.059
3903			cytidine 2' or 3'-monophosphate (2' or 3'-CMP)	LC/MS pos early	61705					0.88	1.07	1	1.21	2.71	2.17		0.3248	0.5303	0.499	0.5994	0.8782	0.5783	0.1664	0.9996	0.697	0.9948		0.972	0.8553	1.0381	0.9757	0.6247	1.3579		96	93	100		Nucleotide	Pyrimidine Metabolism, Cytidine containing	100019915		847	324.059
3905			cytidine	LC/MS pos early	514	C00475	HMDB00089	6175		1.19	1.66	1.5	1.39	1.41	53.12		0.3973	0.5569	0.1766	0.4903	0.1468	0.3034	0.8847	0.9996	0.736	0.9948		14.9392	17.8444	24.7927	22.4201	1.6245	86.3012		100	100	100		Nucleotide	Pyrimidine Metabolism, Cytidine containing	827	65-46-3	2124	244.093
3906			cytosine	LC/MS pos early	573	C00380	HMDB00630	597		0.46	0.82	0.7	1.79	2.18	6		0.0693	0.4833	0.5344	0.5994	0.2299	0.3544	0.2255	0.9996	0.1328	0.9948		2.0758	0.9529	1.701	1.4456	4.6821	28.0766		100	100	96		Nucleotide	Pyrimidine Metabolism, Cytidine containing	881	71-30-7	2060	112.051
3907			3-methylcytidine	LC/MS pos early	35132			159649		1.31	0.9	1.04	0.69	1.06	1.09		0.2863	0.5291	0.8834	0.6999	0.6706	0.5105	0.2427	0.9996	0.317	0.9948		0.8918	1.1714	0.8054	0.9304	2.763	3.0001		46	57	50		Nucleotide	Pyrimidine Metabolism, Cytidine containing	100001466	21028-20-6	2176	258.108
3913			2'-deoxycytidine 5'-monophosphate	LC/MS pos early	533	C00239	HMDB01202	13945		0.8	0.85	0.83	1.06	5.05	176.11		0.0756	0.4833	0.6903	0.6529	0.2394	0.3589	0.1226	0.9996	0.0165	0.9948		3.0533	2.4425	2.5801	2.5331	0.0554	9.7566		96	93	100		Nucleotide	Pyrimidine Metabolism, Cytidine containing	298	1032-65-1	975	308.064
3915			2'-deoxycytidine	LC/MS pos early	15949	C00881	HMDB00014	13711		0.89	1.74	1.45	1.95	4.87	789.06		0.9945	0.7572	0.1035	0.4242	0.2129	0.3443	0.2248	0.9996	0.0051	0.9948		7.4239	6.6223	12.8884	10.7488	0.2722	214.781		82	64	89		Nucleotide	Pyrimidine Metabolism, Cytidine containing	100000125	951-77-9	2193	228.098
3922		Pyrimidine Metabolism, Thymine containing	thymidine 5'-monophosphate	LC/MS neg	12023	C00364	HMDB01227	9700		0.66	0.7	0.68	1.05	7.56	82.02		0.0612	0.4833	0.4107	0.5685	0.1215	0.2825	0.1726	0.9996	0.0318	0.9948		3.2216	2.1415	2.2399	2.2063	0.0858	7.0376		89	50	89		Nucleotide	Pyrimidine Metabolism, Thymine containing	1248	33430-62-5	883	321.049
3926			thymidine	LC/MS neg	2183	C00214	HMDB00273	5789		0.6	0.77	0.71	1.29	5.67	60.76		0.3096	0.5295	0.8213	0.6862	0.5497	0.471	0.4319	0.9996	0.0073	0.9948		4.3688	2.6117	3.3775	3.116	0.1883	11.4419		93	93	86		Nucleotide	Pyrimidine Metabolism, Thymine containing	872	50-89-5	1963.7	241.083
3929			thymine	LC/MS neg	604	C00178	HMDB00262	1135		0.48	0.86	0.73	1.8	3.2	6.32		0.1205	0.4833	0.9333	0.7134	0.5656	0.4781	0.0853	0.9996	0.0004	0.377		2.0176	0.9639	1.7305	1.4687	0.5284	3.3398		100	100	100		Nucleotide	Pyrimidine Metabolism, Thymine containing	882	65-71-4	1654	125.036
3930			5,6-dihydrothymine	LC/MS neg	1418	C00906	HMDB00079	93556		0.77	0.71	0.73	0.93	1.32	1.5		0.4222	0.5642	0.3392	0.5455	0.3234	0.3903	0.9545	0.9996	0.1684	0.9948		1.5115	1.1581	1.0753	1.1036	0.9105	1.3616		100	100	100		Nucleotide	Pyrimidine Metabolism, Thymine containing	158	696-04-8	1637.8	127.051
3932			3-aminoisobutyrate	LC/MS pos early	1566	C05145	HMDB03911	64956		0.94	0.97	0.96	1.03	1.4	3.13		0.5154	0.6211	0.8931	0.7025	0.6635	0.5065	0.5814	0.9996	0.248	0.9948		1.0896	1.0198	1.0522	1.0411	0.9332	2.925		93	86	93		Nucleotide	Pyrimidine Metabolism, Thymine containing	1114	10569-72-9;214139-20-5	2190	104.071
3933		Purine and Pyrimidine Metabolism	methylphosphate	LC/MS pos early	37070		HMDB61711	13130		1.02	0.96	0.98	0.95	1.28	0.33		0.5634	0.6398	0.4015	0.5685	0.3526	0.4031	0.9699	0.9996	0.8692	0.9948		1.1434	1.1624	1.1002	1.1214	1.2978	0.4227		100	100	100		Nucleotide	Purine and Pyrimidine Metabolism	100001805	7023-27-0	544	113
3934		Dinucleotide	(3'-5')-adenylylcytidine	LC/MS neg	52753			10875494		0.63	0.66	0.65	1.04	1.13	1.46		0.0484	0.4833	0.0385	0.3946	0.0159	0.1603	0.6761	0.9996	0.905	0.9948		1.0628	0.6695	0.6996	0.6893	1.7739	2.5967		82	57	64		Nucleotide	Dinucleotide	100009062	4833-63-0	1920	571.131
3936			(3'-5')-adenylyluridine	LC/MS neg	52740			112074		0.62	0.75	0.7	1.21	1.97	0.43		0.0696	0.4833	0.0775	0.4201	0.0255	0.1732	0.6889	0.9996	0.7972	0.9948		1.1618	0.7199	0.8681	0.8175	3.831	1.6383		96	79	82		Nucleotide	Dinucleotide	100009060	3051-84-1	2002	572.115
3937			(3'-5')-adenylyladenosine*	LC/MS neg	62396			94231		0.45	0.66	0.59	1.46	1.43	0.16		0.0198	0.4833	0.0715	0.4201	0.0263	0.1748	0.5335	0.9996	0.679	0.9948		1.2422	0.5605	0.8199	0.7313	5.1028	0.8324		64	43	50		Nucleotide	Dinucleotide	100020723		2173	595.142
3941			(3'-5')-cytidylyluridine*	LC/MS neg	62399					0.78	0.89	0.85	1.14	1.2	0.18		0.2179	0.5019	0.5278	0.5994	0.3203	0.3903	0.4784	0.9996	0.2675	0.9948		0.808	0.627	0.7173	0.6864	2.3006	0.4165		50	29	39		Nucleotide	Dinucleotide	100020728		1522	548.104
3943			(3'-5')-guanylylcytidine	LC/MS neg	52746			107595		0.59	0.87	0.77	1.47	1.28	0.39		0.0965	0.4833	0.3717	0.5577	0.138	0.2981	0.3411	0.9996	0.4589	0.9948		1.1236	0.6628	0.9736	0.8675	5.0726	1.9781		96	79	89		Nucleotide	Dinucleotide	100009064	4785-04-0	1670	587.126
3944			(3'-5')-guanylyluridine	LC/MS neg	52743					0.54	0.76	0.68	1.39	1.54	0.24		0.0863	0.4833	0.3158	0.5381	0.1575	0.3074	0.3909	0.9996	0.3855	0.9948		1.1731	0.6354	0.8858	0.8003	5.1193	1.2331		64	57	68		Nucleotide	Dinucleotide	100009056	4785-07-03	1772	588.11
3948			(3'-5')-uridylyladenosine	LC/MS neg	52739			273124		1.1	0.86	0.94	0.79	1.15	1.41		0.692	0.677	0.2615	0.5309	0.5313	0.4643	0.2093	0.9996	0.6752	0.9948		0.8499	0.9321	0.7326	0.8008	0.3735	0.5261		71	71	50		Nucleotide	Dinucleotide	100009059	3256-24-4	1871	572.115
3949	Cofactors and Vitamins	Nicotinate and Nicotinamide Metabolism	quinolinate	LC/MS pos early	1899	C03722	HMDB00232	1066		0.51	1.16	0.94	2.27	2.54	6.09		0.0149	0.4833	0.9994	0.7255	0.3893	0.4179	0.037	0.9996	0.3388	0.9948		1.6228	0.828	1.8807	1.5212	0.4686	2.8551		100	100	100		Cofactors and Vitamins	Nicotinate and Nicotinamide Metabolism	182	89-00-9	845	168.029
3950			nicotinate	LC/MS pos early	1504	C00253	HMDB01488	938		0.64	0.82	0.76	1.29	1.5	1.02		0.006	0.4833	0.0561	0.4201	0.0049	0.1107	0.44	0.9996	0.791	0.9948		1.2827	0.8163	1.0496	0.9699	1.704	1.7307		100	100	100		Cofactors and Vitamins	Nicotinate and Nicotinamide Metabolism	567	59-67-6	1673	124.039
3951			nicotinate ribonucleoside	LC/MS pos early	33471	C05841	HMDB06809	161234		0.66	0.83	0.78	1.26	1.15	0.14		0.3598	0.5479	0.311	0.5381	0.2494	0.3656	0.9875	0.9996	0.9418	0.9948		1.4126	0.9363	1.1782	1.0956	1.6715	0.2263		75	64	50		Cofactors and Vitamins	Nicotinate and Nicotinamide Metabolism	100001316	2625-49-2	1536	256.082
3952			nicotinic acid mononucleotide (NaMN)	LC/MS pos early	32461	C01185	HMDB01132	5288991		0.35	0.22	0.27	0.64	3	0.43		0.0309	0.4833	0.0071	0.2576	0.005	0.1107	0.9944	0.9996	0.7253	0.9948		1.7961	0.6265	0.3996	0.4771	0.165	0.0713		68	43	50		Cofactors and Vitamins	Nicotinate and Nicotinamide Metabolism	100001058	321-02-8	648	336.048
3953			nicotinamide	LC/MS pos early	594	C00153	HMDB01406	936		2.16	1.36	1.63	0.63	4.99	34.16		0.994	0.7572	0.3588	0.55	0.5504	0.471	0.5936	0.9996	0.8545	0.9948		2.6623	5.7611	3.6104	4.3448	0.226	7.7191		100	100	100		Cofactors and Vitamins	Nicotinate and Nicotinamide Metabolism	432	98-92-0	1942	123.055
3955			nicotinamide ribonucleotide (NMN)	LC/MS pos early	22152	C00455	HMDB00229	14180		1.26	1.14	1.18	0.9	2.77	2.89		0.4044	0.5576	0.9019	0.7043	0.6139	0.4937	0.4463	0.9996	0.8518	0.9948		2.0818	2.6235	2.3654	2.4535	0.3466	1		82	64	89		Cofactors and Vitamins	Nicotinate and Nicotinamide Metabolism	1312	1094-61-7	766	335.064
3956			nicotinamide riboside	LC/MS pos early	33013	C03150	HMDB00855	439924		0.68	0.93	0.85	1.38	2.75	2		0.306	0.5295	0.8618	0.6913	0.5392	0.466	0.3882	0.9996	0.2911	0.9948		1.2896	0.8733	1.2056	1.0922	1.7602	3.5242		100	93	100		Cofactors and Vitamins	Nicotinate and Nicotinamide Metabolism	100001310	1341-23-7	2040	255.098
3957			nicotinamide adenine dinucleotide (NAD+)	LC/MS neg	5278	C00003	HMDB00902	5893		0.97	0.82	0.87	0.85	1.25	0.27		0.5164	0.6211	0.3626	0.55	0.3263	0.3912	0.9976	0.9996	0.5568	0.9948		1.5809	1.5313	1.297	1.377	0.5876	0.1589		89	71	79		Cofactors and Vitamins	Nicotinate and Nicotinamide Metabolism	1310	53-84-9	1434	662.102
3965			1-methylnicotinamide	LC/MS pos early	27665	C02918	HMDB00699	457		0.92	1.02	0.98	1.11	1.63	1.39		0.5777	0.6398	0.8911	0.7025	0.8557	0.5714	0.5076	0.9996	0.6515	0.9948		1.2964	1.1903	1.3197	1.2755	1.0804	1.5065		100	100	100		Cofactors and Vitamins	Nicotinate and Nicotinamide Metabolism	55	1005-24-9	1940	137.071
3970			trigonelline (N'-methylnicotinate)	LC/MS pos early	32401	C01004	HMDB00875	5570		0.44	0.67	0.59	1.54	1.88	3.04		0.2173	0.5019	0.4673	0.5889	0.2763	0.3759	0.5057	0.9996	0.0762	0.9948		3.1956	1.3943	2.1494	1.8916	0.2069	0.6287		100	100	100		Cofactors and Vitamins	Nicotinate and Nicotinamide Metabolism	100001092	535-83-1	1388	138.055
3972			N1-Methyl-2-pyridone-5-carboxamide	LC/MS pos early	40469	C05842	HMDB04193	69698		1.22	0.92	1.02	0.75	2.28	3.54		0.835	0.7273	0.7206	0.6651	0.7193	0.5241	0.9742	0.9996	0.7296	0.9948		2.1209	2.5961	1.944	2.1667	1.8463	6.5334		100	100	100		Cofactors and Vitamins	Nicotinate and Nicotinamide Metabolism	100001468	701-44-0	1250	153.066
3973			N1-Methyl-4-pyridone-3-carboxamide	LC/MS pos early	57584	C05843	HMDB04194	440810		1.19	0.92	1.01	0.77	1.51	2.17		0.5124	0.6211	0.5231	0.5994	0.4459	0.4328	0.8419	0.9996	0.9423	0.9948		1.5568	1.8516	1.4284	1.5729	1.1368	2.4712		100	100	100		Cofactors and Vitamins	Nicotinate and Nicotinamide Metabolism	100001469	769-49-3	1260	153.066
3978		Riboflavin Metabolism	riboflavin (Vitamin B2)	LC/MS neg	1827	C00255	HMDB00244	493570		1.08	1.03	1.05	0.95	1.22	1.21		0.7038	0.681	0.8548	0.6905	0.9731	0.6033	0.6208	0.9996	0.3703	0.9948		1.2657	1.3714	1.3087	1.3301	1.5294	1.8545		100	100	100		Cofactors and Vitamins	Riboflavin Metabolism	500	83-88-5	3160	255.089
3979			flavin adenine dinucleotide (FAD)	LC/MS neg	2134	C00016	HMDB01248	643975		0.9	0.92	0.92	1.03	0.9	0.27		0.3125	0.5295	0.4391	0.5751	0.2715	0.3732	0.6347	0.9996	0.1742	0.9948		0.872	0.7851	0.8056	0.7986	0.6372	0.1731		89	79	82		Cofactors and Vitamins	Riboflavin Metabolism	327	146-14-5;84366-81-4	2425	784.15
3981		Pantothenate and CoA Metabolism	pantoate	LC/MS neg	63061	C00522		439251		0.76	0.67	0.7	0.89	1.49	3.58		0.5196	0.6239	0.111	0.4315	0.1587	0.3074	0.4635	0.9996	0.9968	0.9979		1.2955	0.9865	0.8735	0.9121	0.4878	1.7478		61	64	46		Cofactors and Vitamins	Pantothenate and CoA Metabolism	100002613	470-29-1	1143	147.066
3982			pantothenate	LC/MS neg	1508	C00864	HMDB00210	6613		1.29	0.99	1.09	0.76	1.48	1.73		0.5249	0.6259	0.6359	0.6384	0.993	0.6054	0.3457	0.9996	0.7314	0.9948		1.0762	1.3918	1.0635	1.1756	1.0399	1.802		96	93	96		Cofactors and Vitamins	Pantothenate and CoA Metabolism	1024	137-08-6	1498.7	218.103
3994		Ascorbate and Aldarate Metabolism	ascorbic acid 2-sulfate	LC/MS polar	63590			86484		0.71	0.74	0.73	1.04	0.87	0.91		0.0609	0.4833	0.0506	0.4201	0.024	0.1718	0.7292	0.9996	0.0546	0.9948		1.3781	0.9737	1.0141	1.0003	0.5583	0.5103		96	100	100		Cofactors and Vitamins	Ascorbate and Aldarate Metabolism	100009329		3042	254.982
3996			dehydroascorbate	LC/MS polar	1659	C05422	HMDB01264	440667		0.86	0.99	0.95	1.16	1.41	1.65		0.2298	0.5084	0.2603	0.5309	0.1477	0.3034	0.8222	0.9996	0.3893	0.9948		1.2164	1.0429	1.2077	1.1515	0.9712	1.6063		100	93	89		Cofactors and Vitamins	Ascorbate and Aldarate Metabolism	301	490-83-5	1130	173.009
3997			2-O-methylascorbic acid	LC/MS polar	63990			99779		0.95	0.89	0.91	0.94	0.81	0.65		0.7092	0.6825	0.2869	0.5381	0.3352	0.3967	0.5884	0.9996	0.0228	0.9948		1.041	0.9904	0.9296	0.9503	1.2509	0.8147		100	100	100		Cofactors and Vitamins	Ascorbate and Aldarate Metabolism	100003258	17860-87-6	1512	189.04
3998			threonate	LC/MS polar	27738	C01620	HMDB00943	151152		0.93	0.96	0.95	1.03	0.91	0.93		0.4461	0.5789	0.1977	0.4937	0.1738	0.3098	0.8138	0.9996	0.2123	0.9948		1.0916	1.0192	1.0458	1.0367	0.86	0.8017		100	100	100		Cofactors and Vitamins	Ascorbate and Aldarate Metabolism	100001022	70753-61-6	2384	135.03
4001			oxalate (ethanedioate)	LC/MS neg	20694	C00209	HMDB02329	971		0.87	1.11	1.03	1.29	1.65	2.56		0.3127	0.5295	0.8667	0.6926	0.7566	0.5334	0.2949	0.9996	0.3274	0.9948		1.1824	1.0232	1.3165	1.2164	1.1476	2.9388		100	100	100		Cofactors and Vitamins	Ascorbate and Aldarate Metabolism	100000841	144-62-7	603	88.988
4002			gulonate*	LC/MS polar	46957	C00257	HMDB03290	152304		0.76	0.67	0.7	0.87	0.88	0.21		0.2846	0.5291	0.0676	0.4201	0.0743	0.2362	0.7019	0.9996	0.1663	0.9948		1.4387	1.0993	0.9602	1.0077	1.4362	0.3051		100	100	100		Cofactors and Vitamins	Ascorbate and Aldarate Metabolism	100001586	20246-53-1	2750	195.051
4005		Tocopherol Metabolism	alpha-tocopherol	LC/MS pos late	1561	C02477	HMDB01893	14985		1.06	0.94	0.98	0.89	1.07	0.41		0.5549	0.6394	0.3435	0.5479	0.3076	0.3903	0.9472	0.9996	0.328	0.9948		1.0345	1.0928	0.9728	1.0138	1.0783	0.4427		100	100	100		Cofactors and Vitamins	Tocopherol Metabolism	1105	59-02-9;10191-41-0	2522	430.378
4006			alpha-tocopherol acetate	LC/MS pos late	38288	C13202	HMDB34227	2117		7.81	1.55	3.69	0.2	1.32	1		0.0905	0.4833	0.9015	0.7043	0.2151	0.3443	0.1026	0.9996	0.4732	0.9948		0.3024	2.363	0.4685	1.1154	0.0894	0.0894		14	36	14		Cofactors and Vitamins	Tocopherol Metabolism	100002328	7695-31-2	2702	490.425
4027			gamma-tocopherol/beta-tocopherol	LC/MS pos late	52473					0.85	0.84	0.84	0.99	0.96	0.26		0.3733	0.5494	0.436	0.5734	0.3135	0.3903	0.7325	0.9996	0.3275	0.9948		1.2879	1.0888	1.0833	1.0852	1.5321	0.3996		100	100	100		Cofactors and Vitamins	Tocopherol Metabolism	100008998		2384	416.364
4048		Hemoglobin and Porphyrin Metabolism	protoporphyrin IX	LC/MS pos late	39321	C02191	HMDB00241	4971		0.35	0.41	0.39	1.16	1.84	0.16		0.277	0.5291	0.5017	0.5994	0.3566	0.4034	0.542	0.9996	0.4597	0.9948		3.072	1.076	1.2456	1.1877	1.5803	0.2491		86	86	82		Cofactors and Vitamins	Hemoglobin and Porphyrin Metabolism	100000292	553-12-8;50865-10-5	1417	563.265
4049			heme	LC/MS pos late	41754	C00032	HMDB03178	26945		0.74	0.52	0.6	0.71	0.69	10.35		0.8339	0.7273	0.823	0.6862	0.9633	0.6026	0.677	0.9996	0.0655	0.9948		2.2732	1.6823	1.1933	1.3603	0.5802	6.0024		100	100	100		Cofactors and Vitamins	Hemoglobin and Porphyrin Metabolism	100001386	14875-96-8	1124	616.176
4050			bilirubin (Z,Z)	LC/MS pos late	43807	C00486	HMDB00054	5280352		1.25	1.57	1.46	1.26	1.18	0.06		0.5589	0.6394	0.7079	0.6589	0.573	0.4821	0.8431	0.9996	0.2482	0.9948		0.6097	0.7636	0.9599	0.8929	5.6908	0.3591		43	43	29		Cofactors and Vitamins	Hemoglobin and Porphyrin Metabolism	1090	635-65-4	1840	585.271
4053			biliverdin	LC/MS pos late	2137	C00500	HMDB01008	5353439		1.34	0.73	0.94	0.54	1.11	0.23		0.7223	0.6882	0.165	0.4732	0.465	0.4433	0.2238	0.9996	0.2163	0.9948		1.0853	1.4583	0.792	1.0195	0.9731	0.2259		93	93	82		Cofactors and Vitamins	Hemoglobin and Porphyrin Metabolism	250	55482-27-4;55482-27-4	1016	583.255
4062		Thiamine Metabolism	thiamin (Vitamin B1)	LC/MS pos early	5341	C00378	HMDB00235	1130		0.8	0.66	0.71	0.83	1.37	0.99		0.5841	0.6406	0.4518	0.5828	0.4299	0.4255	0.9682	0.9996	0.6044	0.9948		1.3996	1.1222	0.9264	0.9933	1.0998	1.0841		89	86	82		Cofactors and Vitamins	Thiamine Metabolism	873	59-43-8	3050	265.112
4070		Vitamin A Metabolism	retinol (Vitamin A)	LC/MS pos late	1806	C00473	HMDB00305	445354		1.17	0.76	0.9	0.65	0.65	0.35		0.8112	0.7241	0.2123	0.5018	0.4545	0.4371	0.2867	0.9996	0.0394	0.9948		1.0107	1.1829	0.7663	0.9085	0.5576	0.1936		93	71	75		Cofactors and Vitamins	Vitamin A Metabolism	498	68-26-8	1636	269.226
4072			carotene diol (1)	LC/MS pos late	57635					0.56	1.35	1.08	2.4	1.09	0.47		0.2231	0.5046	0.2317	0.5103	0.1673	0.3074	0.9934	0.9996	0.9026	0.9948		1.3578	0.7607	1.8291	1.4643	0.6143	0.2899		68	71	54		Cofactors and Vitamins	Vitamin A Metabolism	100015966		1720	568.428
4084		Vitamin B6 Metabolism	pyridoxine (Vitamin B6)	LC/MS polar	608	C00314	HMDB02075	1054		0.65	0.39	0.48	0.6	1.13	1		0.9763	0.7572	0.2826	0.5381	0.5029	0.4577	0.319	0.9996	0.5095	0.9948		0.384	0.2498	0.1503	0.1843	0.1368	0.1368		11	14	4		Cofactors and Vitamins	Vitamin B6 Metabolism	936	58-56-0	1320	168.067
4089			pyridoxal	LC/MS pos early	1651	C00250	HMDB01545	1050		3.01	0.89	1.61	0.3	0.58	0.43		0.1686	0.4854	0.3111	0.5381	0.9577	0.6015	0.0412	0.9996	0.0203	0.9948		1.5414	4.6415	1.3713	2.4879	3.8199	1.6261		89	100	89		Cofactors and Vitamins	Vitamin B6 Metabolism	491	65-22-5	2343	168.066
4090			pyridoxate	LC/MS polar	31555	C00847	HMDB00017	6723		4.93	2.95	3.62	0.6	1.85	1.59		0.0194	0.4833	0.2478	0.5259	0.0328	0.1753	0.1206	0.9996	0.9265	0.9948		1.7154	8.4544	5.0548	6.2157	0.7086	1.1281		100	100	100		Cofactors and Vitamins	Vitamin B6 Metabolism	100001121	82-82-6	846	182.046
4092	Xenobiotics	Benzoate Metabolism	hippurate	LC/MS pos early	15753	C01586	HMDB00714	464		0.58	0.56	0.57	0.97	2.57	8.93		0.6004	0.644	0.8474	0.6905	0.9373	0.5962	0.4594	0.9996	0.0617	0.9948		2.928	1.696	1.6423	1.6606	0.2232	1.994		89	93	93		Xenobiotics	Benzoate Metabolism	100000014	495-69-2	2116	180.066
4096			2-hydroxyhippurate (salicylurate)	LC/MS polar	18281	C07588	HMDB00840	10253		9.5	3.12	5.3	0.33	2.51	1		0.1328	0.4833	0.7236	0.6659	0.1959	0.331	0.1867	0.9996	0.7764	0.9948		0.2992	2.8432	0.9328	1.5851	0.1302	0.1302		18	29	25		Xenobiotics	Benzoate Metabolism	1869	487-54-7	1123.9	194.046
4100			4-hydroxyhippurate	LC/MS neg	35527		HMDB13678	151012		0.8	1.31	1.14	1.64	1.67	1		0.5984	0.644	0.7367	0.6695	0.6377	0.5005	0.8493	0.9996	0.462	0.9948		1.1453	0.9157	1.5033	1.3026	0.3388	0.3388		50	57	46		Xenobiotics	Benzoate Metabolism	100001423	2482-25-9	1475	194.046
4106			benzoate	LC/MS neg	15778	C00180	HMDB01870	243		0.91	2.08	1.68	2.29	11.71	1		0.8285	0.726	0.6799	0.6529	0.6819	0.5141	0.8798	0.9996	0.2634	0.9948		0.7216	0.6552	1.4983	1.2104	0.3206	0.3206		25	21	18		Xenobiotics	Benzoate Metabolism	100000008	65-85-0	1750	121.029
4116			4-hydroxybenzoate	LC/MS neg	21133	C00156	HMDB00500	135		0.54	1.83	1.39	3.4	12.71	1		0.1736	0.4854	0.2594	0.5309	0.1677	0.3074	0.9514	0.9996	0.3985	0.9948		1.3394	0.7217	2.4569	1.8644	0.4923	0.4923		50	21	14		Xenobiotics	Benzoate Metabolism	100000862	99-96-7	820	137.024
4124			catechol sulfate	LC/MS neg	35320		HMDB59724	3083879		0.82	0.67	0.72	0.81	2.18	0.34		0.3663	0.5494	0.1228	0.4359	0.1205	0.2825	0.764	0.9996	0.8142	0.9948		1.493	1.2301	0.9951	1.0754	0.4039	0.1354		89	86	71		Xenobiotics	Benzoate Metabolism	100001605	4918-96-1	1906	188.986
4127			guaiacol sulfate	LC/MS neg	46111		HMDB60013	22473		0.5	0.48	0.49	0.97	1.48	1		0.279	0.5291	0.1889	0.4937	0.1646	0.3074	0.9771	0.9996	0.515	0.9948		1.1992	0.6016	0.5811	0.5881	0.2326	0.2326		61	36	32		Xenobiotics	Benzoate Metabolism	100004208		2344	203.002
4147			4-vinylphenol sulfate	LC/MS neg	36098	C05627	HMDB62775	6426766		0.64	1.47	1.19	2.28	1.9	1		0.3808	0.5523	0.3742	0.5592	0.655	0.5049	0.0973	0.9996	0.5468	0.9948		0.8157	0.5252	1.1993	0.9691	0.398	0.398		32	43	36		Xenobiotics	Benzoate Metabolism	100001755	2628-17-3	3320	199.007
4169			p-cresol sulfate	LC/MS neg	36103		HMDB11635	4615423		1.53	0.78	1.04	0.51	1.13	6.3		0.0994	0.4833	0.6193	0.632	0.7405	0.5289	0.0381	0.9996	0.553	0.9948		1.7619	2.6988	1.3721	1.8251	0.2945	1.8546		89	100	89		Xenobiotics	Benzoate Metabolism	100001315	3233-57-7	2890	187.007
4189			3-(4-hydroxyphenyl)propionate	LC/MS neg	39587	C01744	HMDB02199	10394		0.74	0.57	0.63	0.77	1.85	0.53		0.6813	0.6718	0.9491	0.7164	0.8114	0.5548	0.7151	0.9996	0.5607	0.9948		2.5278	1.8758	1.4466	1.5932	0.234	0.1235		64	71	64		Xenobiotics	Benzoate Metabolism	100002914	501-97-3	1670	165.056
4190			3-phenylpropionate (hydrocinnamate)	LC/MS neg	15749	C05629	HMDB00764	107		0.49	0.8	0.69	1.62	2.28	1		0.8534	0.7329	0.6496	0.6393	0.6766	0.513	0.8536	0.9996	0.1888	0.9948		4.512	2.2148	3.5893	3.12	0.1275	0.1275		50	50	39		Xenobiotics	Benzoate Metabolism	100000010	501-52-0	2860	149.061
4197		Xanthine Metabolism	caffeine	LC/MS pos early	569	C07481	HMDB01847	2519		0.96	1.02	1	1.06	3.68	1		0.7134	0.6855	0.3955	0.5661	0.4227	0.4255	0.7657	0.9996	0.1225	0.9948		1.4978	1.4401	1.5236	1.4951	0.0084	0.0084		93	79	79		Xenobiotics	Xanthine Metabolism	849	58-08-2	2106	195.088
4198			paraxanthine	LC/MS pos early	18254	C13747	HMDB01860	4687		0.82	0.87	0.85	1.06	3.71	1		0.5715	0.6398	0.4662	0.5889	0.4222	0.4255	0.9783	0.9996	0.0955	0.9948		0.9789	0.8024	0.8539	0.8364	0.0471	0.0471		79	71	71		Xenobiotics	Xanthine Metabolism	100000453	611-59-6	1810	181.072
4199			theobromine	LC/MS pos early	18392	C07480	HMDB02825	5429		0.66	0.65	0.65	0.98	4.96	1		0.8342	0.7273	0.7323	0.6688	0.7187	0.5241	0.9717	0.9996	0.5491	0.9948		2.0439	1.3494	1.3192	1.3295	0.0105	0.0105		96	79	86		Xenobiotics	Xanthine Metabolism	100000445	83-67-0	1600	181.072
4200			theophylline	LC/MS pos early	18394	C07130	HMDB01889	2153		1.04	1.05	1.05	1.01	2.32	1		0.9963	0.7578	0.9569	0.7204	0.9701	0.603	0.9621	0.9996	0.0107	0.9948		1.0017	1.0421	1.0522	1.0487	0.0607	0.0607		82	79	79		Xenobiotics	Xanthine Metabolism	100000437	58-55-9	1870	181.072
4204			1,7-dimethylurate	LC/MS neg	34400	C16356	HMDB11103	91611		1.59	1.35	1.43	0.85	2.04	1		0.1637	0.4854	0.1878	0.4937	0.0982	0.2644	0.7119	0.9996	0.5193	0.9948		0.5826	0.9248	0.786	0.8334	0.1425	0.1425		32	64	46		Xenobiotics	Xanthine Metabolism	100001399	33868-03-0	1578.6	195.052
4210			5-acetylamino-6-amino-3-methyluracil	LC/MS polar	34424	C16366	HMDB04400	88299		0.89	0.96	0.94	1.08	1.77	1		0.5443	0.6332	0.7038	0.6579	0.9703	0.603	0.3625	0.9996	0.3993	0.9948		1.1889	1.0639	1.1469	1.1185	0.1137	0.1137		71	79	57		Xenobiotics	Xanthine Metabolism	100001403	1196153-01-1	1710	197.068
4211			5-acetylamino-6-formylamino-3-methyluracil	LC/MS polar	34401	C16365	HMDB11105	108214		1.32	1.67	1.55	1.27	1.89	1		0.6416	0.6538	0.6685	0.6454	0.5919	0.4903	0.9175	0.9996	0.1574	0.9948		0.6601	0.8697	1.1006	1.0218	0.1668	0.1668		39	50	50		Xenobiotics	Xanthine Metabolism	100001402	85438-96-6	1424	225.063
4213		Tobacco Metabolite	cotinine	LC/MS pos early	553		HMDB01046	854019		0.16	0.53	0.4	3.43	1.08	1		0.3151	0.5303	0.5664	0.6091	0.4262	0.4255	0.6183	0.9996	0.3466	0.9948		0.332	0.0515	0.1764	0.1337	0.0123	0.0123		14	14	11		Xenobiotics	Tobacco Metabolite	848	486-56-6	2213	177.102
4214			hydroxycotinine	LC/MS pos early	38661		HMDB01390	10219774		0.76	1.17	1.03	1.54	1.33	1		0.0739	0.4833	0.987	0.7229	0.626	0.4974	0.1799	0.9996	0.3466	0.9948		0.3462	0.2643	0.4065	0.358	0.2643	0.2643		14	7	7		Xenobiotics	Tobacco Metabolite	100002717	34834-67-8	2030	193.097
4224			nicotine	LC/MS pos early	38666	C00745	HMDB01934	89594		0.19	0.49	0.39	2.55	5.39	1		0.086	0.4833	0.4383	0.5751	0.2686	0.3732	0.2115	0.9996	0.3466	0.9948		0.1776	0.0339	0.0864	0.0685	0.0339	0.0339		14	0	7		Xenobiotics	Tobacco Metabolite	100002736	54-11-5	2883	163.123
4230		Food Component/Plant	piperidine	LC/MS pos early	38183	C01746	HMDB34301	8082		0.91	1.24	1.13	1.36	1.02	0.98		0.9383	0.7519	0.6416	0.6392	0.7607	0.5353	0.6692	0.9996	0.4026	0.9948		1.6318	1.4905	2.0235	1.8415	2.1743	2.1333		96	93	100		Xenobiotics	Food Component/Plant	100002398	110-89-4	2500	86.0964
4231			2-piperidinone	LC/MS pos early	43400		HMDB11749	12665		0.99	0.8	0.86	0.81	1.58	1.3		0.9832	0.7572	0.8751	0.6966	0.9187	0.5931	0.8935	0.9996	0.4492	0.9948		2.6342	2.6108	2.1026	2.2762	1.2354	1.6079		100	100	100		Xenobiotics	Food Component/Plant	100004295	675-20-7	1675	100.076
4269			sucralose	LC/MS neg	36649	C12285	HMDB31554	71485		0.06	0.17	0.13	2.92	0.91	1		0.0143	0.4833	0.0627	0.4201	0.0334	0.1753	0.3866	0.9996	0.3466	0.9948		1.2888	0.0745	0.2178	0.1689	0.058	0.058		29	14	11		Xenobiotics	Food Component/Plant	100001789	56038-13-2	3140	395.007
4281			3-dehydroshikimate	LC/MS polar	36764	C02637		80		1.06	1.17	1.13	1.1	4.15	1		0.8247	0.726	0.5886	0.6143	0.6037	0.4903	0.8297	0.9996	0.1972	0.9948		1.1139	1.1849	1.304	1.2634	0.1401	0.1401		89	71	64		Xenobiotics	Food Component/Plant	100001679	2922-42-1	1962	171.03
4323			2,3-dihydroxyisovalerate	LC/MS polar	38276	C04039	HMDB12141	677		1.6	1.57	1.58	0.98	2.05	0.01		0.9484	0.7519	0.7793	0.6789	0.8589	0.572	0.8066	0.9996	0.1451	0.9948		1.1695	1.8738	1.8375	1.8499	10.61	0.1232		100	100	100		Xenobiotics	Food Component/Plant	100002417	1756-18-9	1050	133.051
4328			2,8-quinolinediol sulfate	LC/MS neg	48691					7.61	0.36	2.83	0.05	1	1		0.4286	0.5713	0.2006	0.4937	0.9736	0.6033	0.2101	0.9996				0.4976	3.7854	0.1785	1.4101	0.1563	0.1563		14	14	7		Xenobiotics	Food Component/Plant	100004321		2612	239.997
4331			2-isopropylmalate	LC/MS polar	15667	C02504	HMDB00402	77		1.27	1.3	1.29	1.02	2.15	0.02		0.6452	0.6543	0.6639	0.6421	0.5688	0.48	0.8689	0.9996	0.5412	0.9948		2.13	2.7136	2.7602	2.7443	7.3846	0.1532		100	100	100		Xenobiotics	Food Component/Plant	100000409	3237-44-3	2605	175.061
4336			3-formylindole	LC/MS pos early	62863	C08493	HMDB29737	10256		1.03	0.94	0.97	0.91	1.95	2.16		0.3826	0.5523	0.4158	0.5685	0.2931	0.3859	0.7187	0.9996	0.2964	0.9948		1.3991	1.4393	1.3166	1.3585	0.9153	1.9794		100	100	100		Xenobiotics	Food Component/Plant	100020219	487-89-8	2736	146.06
4346			3-hydroxyindolin-2-one	LC/MS pos early	42561	C11130		6097		1.58	1.34	1.43	0.85	3.01	0.95		0.8692	0.7366	0.9847	0.7229	0.942	0.5962	0.8671	0.9996	0.8848	0.9948		1.314	2.0812	1.767	1.8743	4.3976	4.1983		96	93	96		Xenobiotics	Food Component/Plant	100003823	61-71-2	2035	132.044
4358			gluconate	LC/MS polar	587	C00257	HMDB00625	10690		0.28	0.3	0.29	1.05	1.8	0.64		0.0169	0.4833	0.0263	0.3946	0.0075	0.128	0.4478	0.9996	0.8249	0.9948		6.2415	1.7722	1.8633	1.8322	0.8833	0.5696		100	93	100		Xenobiotics	Food Component/Plant	338	527-07-1	2922	195.051
4381			beta-guanidinopropanoate	LC/MS pos early	35101	C03065	HMDB13222	67701		1.37	1.65	1.56	1.2	1.43	4.05		0.7047	0.681	0.055	0.4201	0.122	0.2825	0.3247	0.9996	0.645	0.9948		0.8378	1.1507	1.3831	1.3037	0.3335	1.3495		93	93	93		Xenobiotics	Food Component/Plant	100001411	353-09-3	2145	132.077
4443			ergothioneine	LC/MS pos early	37459	C05570	HMDB03045	3032311		1.38	1.18	1.25	0.86	0.62	0.02		0.4761	0.596	0.5723	0.6112	0.4373	0.4281	0.7948	0.9996	0.0417	0.9948		0.8472	1.1664	1.0027	1.0586	2.185	0.0361		89	71	71		Xenobiotics	Food Component/Plant	100002154	58511-63-0	850	230.096
4445			erythritol	LC/MS polar	20699	C00503	HMDB02994	222285		0.64	0.77	0.73	1.2	2.04	0.39		0.7722	0.7099	0.8905	0.7025	0.8244	0.5597	0.8587	0.9996	0.2216	0.9948		1.7458	1.1156	1.3437	1.2658	0.8833	0.3449		86	86	86		Xenobiotics	Food Component/Plant	100000846	149-32-6	1491	167.056
4454			quinate	LC/MS polar	18335	C00296	HMDB03072	6508		0.44	1.72	1.28	3.91	4.13	5.05		0.7744	0.7109	0.6525	0.6393	0.6489	0.5024	0.9099	0.9996	0.7434	0.9948		7.5718	3.3295	13.0017	9.699	0.1016	0.5134		86	79	86		Xenobiotics	Food Component/Plant	100000442	77-95-2	2432.9	191.056
4465			galacturonate	LC/MS polar	20758	C08348	HMDB02545	84740		0.59	3.95	2.8	6.73	1	1		0.6295	0.6532	0.7333	0.6688	0.8643	0.5741	0.4922	0.9996				0.1385	0.0813	0.5471	0.388	0.0754	0.0754		7	7	4		Xenobiotics	Food Component/Plant	100000873	91510-62-2	3527.2	193.035
4479			histidine betaine (hercynine)*	LC/MS pos early	62278			3083620		0.82	0.74	0.77	0.91	1.33	1.61		0.8576	0.7346	0.9914	0.7229	0.9485	0.5989	0.8169	0.9996	0.792	0.9948		1.7225	1.4134	1.2822	1.327	0.6202	1		96	100	100		Xenobiotics	Food Component/Plant	100004059	534-30-5	2094	198.124
4505			mannonate*	LC/MS polar	62864			3246006		0.84	0.92	0.89	1.09	1.32	2.41		0.2631	0.5245	0.511	0.5994	0.316	0.3903	0.5281	0.9996	0.647	0.9948		1.4809	1.2439	1.3611	1.3211	0.578	1.3912		100	100	100		Xenobiotics	Food Component/Plant	100003695	642-99-9	2736	195.051
4540			piperine	LC/MS pos late	33935	C03882	HMDB29377	638024		1.23	1.44	1.37	1.17	1.84	7.02		0.3842	0.5523	0.3077	0.5381	0.2629	0.3727	0.9794	0.9996	0.627	0.9948		1.1196	1.3782	1.6173	1.5357	0.3512	2.4637		86	93	96		Xenobiotics	Food Component/Plant	100001267	94-62-2	1168	286.144
4573			saccharin	LC/MS neg	21151	D01085	HMDB29723	5143		1.99	11.67	8.37	5.86	373.58	4.92		0.7194	0.687	0.4054	0.5685	0.615	0.4937	0.3204	0.9996	0.1636	0.9948		1.3778	2.7445	16.0833	11.5286	0.1034	0.5086		50	29	46		Xenobiotics	Food Component/Plant	100000870	81-07-2	2000	181.992
4575			acesulfame	LC/MS neg	48569		HMDB33585	36573		0.61	2.02	1.54	3.33	12.51	1		0.9093	0.7441	0.6182	0.632	0.6732	0.5118	0.7608	0.9996	0.5963	0.9948		2.8785	1.7451	5.8093	4.4215	0.0186	0.0186		46	57	61		Xenobiotics	Food Component/Plant	100006203	55589-62-3	1581	161.987
4586			solanidine	LC/MS pos late	39788	C06543	HMDB03236	65727		0.34	0.61	0.52	1.81	1.47	0.02		0.1724	0.4854	0.2751	0.5381	0.1721	0.3098	0.6972	0.9996	0.4697	0.9948		3.1483	1.0637	1.9227	1.6294	2.8302	0.0545		86	93	86		Xenobiotics	Food Component/Plant	100002773	80-78-4	1010	398.342
4594			stachydrine	LC/MS pos early	34384	C10172	HMDB04827	115244		1.06	1.36	1.26	1.29	20.91	5.76		0.9105	0.7442	0.5498	0.6044	0.6024	0.4903	0.7053	0.9996	0.1288	0.9948		2.364	2.4962	3.2164	2.9705	0.0693	0.399		100	100	100		Xenobiotics	Food Component/Plant	100001296	4136-37-2	1440	144.102
4595			3-hydroxystachydrine*	LC/MS pos early	62062			442640		0.97	1.03	1.01	1.06	51.89	1		0.7755	0.711	0.8281	0.6862	0.9744	0.6033	0.6549	0.9996	0.3753	0.9948		5.1994	5.0544	5.3418	5.2436	0.1072	0.1072		71	79	50		Xenobiotics	Food Component/Plant	100020203		1049	160.097
4602			tartarate	LC/MS polar	15336	C00898	HMDB00956	444305		0.06	0.09	0.08	1.59	1	1		0.3047	0.5295	0.3905	0.5639	0.3318	0.3943	0.7846	0.9996				7.9083	0.4545	0.7248	0.6325	0.2947	0.2947		21	14	11		Xenobiotics	Food Component/Plant	100000295	87-69-4;6106-24-7	3500	149.009
4603			theanine	LC/MS pos early	22206	C01047	HMDB34365	439378		72.02	0.99	25.24	0.01	2.47	1		0.4225	0.5642	0.7431	0.6743	0.4353	0.4277	0.5041	0.9996	0.4615	0.9948		0.3867	27.8499	0.3826	9.7617	0.1127	0.1127		11	29	18		Xenobiotics	Food Component/Plant	100000784	3081-61-6	2180	175.108
4606			thymol sulfate	LC/MS neg	36095	C09908	HMDB01878			0.33	0.66	0.55	2.02	4.87	1		0.5133	0.6211	0.9629	0.722	0.7713	0.5375	0.5074	0.9996	0.3144	0.9948		1.3523	0.4427	0.893	0.7392	0.1597	0.1597		21	29	36		Xenobiotics	Food Component/Plant	100001757	89-83-8	4410	229.054
4652			eugenol sulfate	LC/MS neg	48715			180632		0.6	1.58	1.24	2.63	1.66	3.48		0.3168	0.5303	0.179	0.4922	0.4373	0.4281	0.029	0.9996	0.3351	0.9948		0.4556	0.2735	0.719	0.5669	0.207	0.7195		32	29	36		Xenobiotics	Food Component/Plant	100006171	95480-60-7	3782	243.033
4656			2-keto-3-deoxy-gluconate	LC/MS polar	48141	C00204	HMDB01353	161227		1.62	0.48	0.87	0.3	0.68	1.96		0.6072	0.6487	0.0094	0.3054	0.0354	0.1753	0.2188	0.9996	0.0313	0.9948		2.4681	3.9936	1.1782	2.1395	0.3443	0.6745		86	86	61		Xenobiotics	Food Component/Plant	100005946	17510-99-5	1900	177.04
4729			tartronate (hydroxymalonate)	LC/MS neg	20693	C02287	HMDB35227	45		1.31	0.9	1.04	0.69	0.81	17.75		0.5236	0.6254	0.5532	0.6052	0.9306	0.5959	0.2918	0.9996	0.1291	0.9948		0.8438	1.1051	0.7578	0.8764	0.3845	6.8251		54	57	43		Xenobiotics	Food Component/Plant	100000840	80-69-3	610	118.999
4733			(S)-a-amino-omega-caprolactam	LC/MS pos early	63339	C05328		439823		1.31	1.67	1.55	1.27	1.03	0.97		0.4627	0.5868	0.0681	0.4201	0.0718	0.23	0.4689	0.9996	0.554	0.9948		0.8921	1.1723	1.4858	1.3787	1.6753	1.6245		100	100	100		Xenobiotics	Food Component/Plant	100021329	21568-87-6	2378	129.102
4735			2-dimethylaminoethanol	LC/MS pos early	42562	D07777	HMDB32231			0.89	1.24	1.12	1.38	3.21	5.44		0.9473	0.7519	0.2	0.4937	0.3759	0.4133	0.261	0.9996	0.0869	0.9948		1.088	0.9707	1.3443	1.2167	0.884	4.8084		75	71	89		Xenobiotics	Food Component/Plant	100001630	108-01-0	1983	90.0913
4757		Bacterial/Fungal	lactobacillic acid	LC/MS neg	63048			10417		0.21	0.35	0.3	1.67	2.87	2.86		0.0004	0.2502	0.001	0.144	4.6286e-05	0.0252	0.3344	0.9996	0.755	0.9948		5.4036	1.1195	1.8721	1.6151	0.2342	0.67		100	100	89		Xenobiotics	Bacterial/Fungal	100021065	503-06-0	5822	295.264
4779			2-heptyl-1H-quinolin-4-one (HHQ)	LC/MS pos late	54693					0.08	1.61	1.09	19.76	0.91	1		0.218	0.5019	0.6491	0.6393	0.4284	0.4255	0.4041	0.9996	0.3466	0.9948		4.6212	0.3772	7.4546	5.038	0.0644	0.0644		32	21	25		Xenobiotics	Bacterial/Fungal	100010840		1058	244.17
4787			N-methylpipecolate	LC/MS pos early	47101			11286529		1.18	1.07	1.11	0.9	2.52	24.2		0.6335	0.6538	0.6704	0.6463	0.5912	0.4903	0.8751	0.9996	0.4234	0.9948		1.5477	1.83	1.6504	1.7117	0.0794	1.9211		93	100	93		Xenobiotics	Bacterial/Fungal	100005383	41447-17-0	1932	144.102
4819		Drug - Analgesics, Anesthetics	4-acetamidophenol	LC/MS neg	12032	C06804	HMDB01859	1983		0.58	1.13	0.94	1.97	1	1		0.6696	0.6666	0.7363	0.6695	0.6668	0.5083	0.9027	0.9996				0.3156	0.1815	0.3576	0.2975	0.063	0.063		18	7	7		Xenobiotics	Drug - Analgesics, Anesthetics	1383	103-90-2	2173.7	150.056
4821			4-acetaminophen sulfate	LC/MS neg	37475	C06804	HMDB59911	83939		0.58	1.75	1.35	3.01	1.04	1		0.3896	0.5569	0.7014	0.6567	0.5289	0.4643	0.654	0.9996	0.3466	0.9948		0.6765	0.3945	1.1859	0.9157	0.1815	0.1815		25	14	14		Xenobiotics	Drug - Analgesics, Anesthetics	2049	10066-90-7;32113-41-0	1792	230.013
4823			2-hydroxyacetaminophen sulfate*	LC/MS neg	33173			86290013		1.12	2.44	1.99	2.19	1	1		0.9194	0.7475	0.7667	0.6789	0.7769	0.5403	0.8729	0.9996				0.2677	0.2985	0.6534	0.5322	0.1858	0.1858		14	7	7		Xenobiotics	Drug - Analgesics, Anesthetics	100001791		1674	246.008
4830			3-(methylthio)acetaminophen sulfate*	LC/MS neg	62567					0.7	0.95	0.87	1.35	1	1		0.0979	0.4833	0.8275	0.6862	0.5121	0.4585	0.1619	0.9996				0.3257	0.2295	0.3099	0.2825	0.2295	0.2295		18	0	7		Xenobiotics	Drug - Analgesics, Anesthetics	100020827		2265	276.001
4861			lidocaine	LC/MS pos early	35661	D00358	HMDB14426	3676		0.52	0.52	0.52	1	1	1		0.3262	0.5303	0.3262	0.5381	0.3262	0.3912						0.1392	0.073	0.073	0.073	0.073	0.073		4	7	0		Xenobiotics	Drug - Analgesics, Anesthetics	100001538	137-58-6	3250	235.18
4862			N-ethylglycinexylidide	LC/MS pos early	33080	C16561	HMDB60656	24415		2.44	1	1.49	0.41	0.89	1		0.3356	0.533			0.3233	0.3903	0.3356	0.9996	0.3466	0.9948		0.0902	0.2201	0.0902	0.1345	0.0902	0.0902		4	7	0		Xenobiotics	Drug - Analgesics, Anesthetics	100001539	7728-40-7	3209	207.149
4871			tramadol	LC/MS pos early	53241	C07153	HMDB14339	33741		1	1	1	1	1	1													1	1	1	1	1	1		0	7	0		Xenobiotics	Drug - Analgesics, Anesthetics	100006381	27203-92-5	3288	264.196
4899		Drug - Antibiotic	azithromycin	LC/MS pos late	52966	C06838	HMDB14352	2269		1.14	0.59	0.78	0.51	129.15	77182		0.6436	0.6538	0.1659	0.4732	0.2222	0.3503	0.5483	0.9996	0.8293	0.9948		0.9282	1.0603	0.5456	0.7213	0.0001	7.7182		71	79	64		Xenobiotics	Drug - Antibiotic	100008963	83905-01-5	918	749.516
4905			ofloxacin	LC/MS neg	21320	C07321	HMDB01929	4583		24.49	19.83	21.42	0.81	85.26	1.6		0.3945	0.5569	0.2886	0.5381	0.178	0.3125	0.9231	0.9996	0.6173	0.9948		0.104	2.5471	2.0628	2.2282	0.0708	0.1132		7	14	11		Xenobiotics	Drug - Antibiotic	100000673	82419-36-1	3600	360.137
4912			sulfamethoxazole	LC/MS neg	53240		HMDB15150	5329		0.57	0.78	0.71	1.37	1	1		0.3262	0.5303	0.8768	0.6966	0.6778	0.513	0.3265	0.9996				0.1607	0.0915	0.1252	0.1137	0.0915	0.0915		4	7	4		Xenobiotics	Drug - Antibiotic	100009327		1941	252.045
4913			N4-acetylsulfamethoxazole*	LC/MS neg	62106		HMDB13854	65280		0.37	0.79	0.65	2.13	0.89	1		0.959	0.7547	0.7623	0.6789	0.8094	0.5542	0.8332	0.9996	0.3466	0.9948		0.2531	0.0939	0.1998	0.1636	0.0241	0.0241		11	7	4		Xenobiotics	Drug - Antibiotic	100020243		2489	294.055
4933			fluconazole	LC/MS pos early	57707	D00322	HMDB14342	3365		1	1	1	1	1	1													1	1	1	1	1	1		4	0	0		Xenobiotics	Drug - Antibiotic	100015972	86386-73-4	2731	307.111
5054		Drug - Gastrointestinal	ranitidine	LC/MS neg	38595	D00422	HMDB01930	3001055		2.82	2.36	2.52	0.84	4.23	1		0.4507	0.5804	0.7	0.6567	0.4946	0.4563	0.6466	0.9996	0.304	0.9948		0.1244	0.3511	0.2937	0.3133	0.0168	0.0168		18	21	14		Xenobiotics	Drug - Gastrointestinal	100002735	66357-59-3	3804	313.134
5055			ranitidine N-oxide*	LC/MS pos early	62485			3033888		1.05	0.83	0.91	0.78	1	1		0.8087	0.7232	0.3238	0.5381	0.6408	0.5005	0.3614	0.9996				0.463	0.4883	0.3831	0.4191	0.3688	0.3688		7	14	7		Xenobiotics	Drug - Gastrointestinal	100020810		2926	331.143
5065		Drug - Metabolic	metformin	LC/MS pos early	38306	C07151	HMDB01921	4091		1	1.16	1.11	1.16	1.48	1				0.3265	0.5381	0.3233	0.3903	0.3265	0.9996	0.3466	0.9948		0.3143	0.3143	0.3651	0.3478	0.3143	0.3143		0	0	7		Xenobiotics	Drug - Metabolic	100002405	1115-70-4	2817	130.109
5113		Drug - Neurological	gabapentin	LC/MS pos early	38686	D00332	HMDB05015	3446		1.25	0.68	0.88	0.55	0.89	1		0.3691	0.5494	0.784	0.6789	0.7468	0.5314	0.2812	0.9996	0.3466	0.9948		1.2412	1.5455	0.8479	1.0861	0.0739	0.0739		7	21	7		Xenobiotics	Drug - Neurological	100002806	60142-96-3	3123	172.133
5137		Drug - Psychoactive	hydroxybupropion	LC/MS pos early	32882		HMDB12235	446		0.77	1.18	1.04	1.53	1	1		0.3262	0.5303	0.6528	0.6393	0.9121	0.591	0.1903	0.9996				0.2056	0.1582	0.2428	0.2139	0.1582	0.1582		7	0	7		Xenobiotics	Drug - Psychoactive	100001309		3479	256.11
5138			sertraline	LC/MS pos late	39757	C07246	HMDB05010	68617		1.37	1.39	1.38	1.01	1.31	1		0.6274	0.6532	0.3527	0.55	0.3367	0.3967	0.8363	0.9996	0.5346	0.9948		0.1467	0.2011	0.2033	0.2026	0.1112	0.1112		4	14	11		Xenobiotics	Drug - Psychoactive	100002804	79559-97-0	1070	306.081
5146			desmethylcitalopram*	LC/MS pos late	62477	C16608		162180		1	1.01	1	1.01	1	1				0.3265	0.5381	0.3233	0.3903	0.3265	0.9996				0.9187	0.9187	0.9247	0.9226	0.9187	0.9187		4	0	4		Xenobiotics	Drug - Psychoactive	100020790		880	311.155
5150			paroxetine	LC/MS pos late	40461			43815		1	1.14	1.09	1.14	1.41	1				0.3265	0.5381	0.3233	0.3903	0.3265	0.9996	0.3466	0.9948		0.3518	0.3518	0.3998	0.3834	0.3518	0.3518		0	7	4		Xenobiotics	Drug - Psychoactive	100003442	110429-49-8	963	330.15
5152			escitalopram	LC/MS pos late	40459	D07913	HMDB05028	146570		1	1.02	1.01	1.02	1	1				0.3265	0.5381	0.3233	0.3903	0.3265	0.9996				0.8175	0.8175	0.831	0.8264	0.8175	0.8175		4	0	4		Xenobiotics	Drug - Psychoactive	100003444	219861-08-2	908	325.171
5159			mirtazapine	LC/MS pos late	40437			4205		0.11	0.66	0.47	6.07	1	1		0.1597	0.4854	0.6036	0.6223	0.4129	0.4255	0.3265	0.9996				0.1143	0.0125	0.0759	0.0542	0.0125	0.0125		11	0	7		Xenobiotics	Drug - Psychoactive	100003450	61337-67-5	744	266.165
5162			trazadone	LC/MS pos early	57691		HMDB14794	5533		1	1	1	1	1	1													1	1	1	1	1	1		4	0	0		Xenobiotics	Drug - Psychoactive	100015783	19794-93-5	3498	372.159
5173			THC carboxylic acid	LC/MS pos late	61836			107885		5.06	6.3	5.88	1.25	1.17	1		0.3356	0.533	0.3265	0.5381	0.162	0.3074	0.7609	0.9996	0.3466	0.9948		0.0173	0.0875	0.109	0.1017	0.0173	0.0173		0	7	7		Xenobiotics	Drug - Psychoactive	100016048		1421	345.206
5175			delta 9-trans-tetrahydrocannabinol (THC)	LC/MS pos late	57832		HMDB14613	16078		1	1.02	1.01	1.02	1.07	1				0.3265	0.5381	0.3233	0.3903	0.3265	0.9996	0.3466	0.9948		0.7651	0.7651	0.7825	0.7765	0.7651	0.7651		0	7	4		Xenobiotics	Drug - Psychoactive	100016018		1577	315.232
5186		Drug - Respiratory	diphenhydramine	LC/MS pos late	38669	C06960	HMDB01927	3100		6.9	6.62	6.71	0.96	2.37	1		0.1732	0.4854	0.0994	0.4242	0.0373	0.1758	0.8704	0.9996	0.3888	0.9948		0.0716	0.4937	0.4738	0.4806	0.0368	0.0368		4	21	21		Xenobiotics	Drug - Respiratory	100002732	147-24-0	911	256.17
5190			cetirizine	LC/MS pos late	54745	C07778	HMDB05032	2678		1.88	3.22	2.76	1.71	1.47	0.8		0.6124	0.6518	0.7677	0.6789	0.6412	0.5005	0.795	0.9996	0.2778	0.9948		0.2094	0.3946	0.6734	0.5782	0.0125	0.01		25	36	25		Xenobiotics	Drug - Respiratory	100009034	83881-51-0	1052	389.163
5191			asmol	LC/MS pos early	42588	D02147	HMDB01937	2083		0.13	0.9	0.64	6.73	68.84	0		0.6366	0.6538	0.5258	0.5994	0.5099	0.4585	0.8526	0.9996	0.2493	0.9948		10.1506	1.356	9.1197	6.4687	88.7539	0.3687		71	86	61		Xenobiotics	Drug - Respiratory	100003966	18559-94-9	2722	240.159
5194			guaifenesin	LC/MS pos early	43390	D00337	HMDB04998	3516		1	1	1	1	1	1													1	1	1	1	1	1		4	0	0		Xenobiotics	Drug - Respiratory	100004286	93-14-1	2656	199.096
5197			pseudoephedrine	LC/MS pos early	39586	C02765	HMDB01943	7028		0.64	0.36	0.46	0.56	1	1		0.577	0.6398	0.9046	0.7043	0.8289	0.5618	0.5153	0.9996				0.2243	0.1445	0.0812	0.1028	0.0019	0.0019		11	14	4		Xenobiotics	Drug - Respiratory	100002738	90-82-4	3041	166.123
5198			fluticasone propionate	LC/MS pos late	52962			3399		0.58	0.27	0.37	0.46	1.65	1		0.8684	0.7366	0.3563	0.55	0.4901	0.4561	0.5709	0.9996	0.3466	0.9948		0.6771	0.3924	0.182	0.2539	0.098	0.098		21	14	11		Xenobiotics	Drug - Respiratory	100008968	80474-14-2	1220	501.192
5201		Drug - Topical Agents	salicylate	LC/MS polar	1515	C00805	HMDB01895	338		0.88	0.57	0.68	0.65	5.75	2.51		0.7022	0.681	0.5497	0.6044	0.8153	0.5561	0.3803	0.9996	0.0124	0.9948		6.5823	5.7721	3.7632	4.4492	18.9919	47.6424		96	100	100		Xenobiotics	Drug - Topical Agents	501	69-72-7	802	137.024
5203			2,6-dihydroxybenzoic acid	LC/MS polar	63042		HMDB13676	9338		2.34	0.99	1.45	0.42	1.41	5.58		0.325	0.5303	0.7908	0.6789	0.7137	0.5228	0.2693	0.9996	0.9584	0.9948		1.6443	3.8475	1.622	2.3819	0.1184	0.6611		100	93	93		Xenobiotics	Drug - Topical Agents	100020837	303-07-1	729	153.019
5229		Drug - Other	S-carboxymethyl-L-cysteine	LC/MS pos early	47897	C03727	HMDB29415	1080		0.93	0.93	0.93	1	1.06	1.61		0.3284	0.5317	0.1682	0.475	0.1218	0.2825	0.9872	0.9996	0.7243	0.9948		1.183	1.1005	1.106	1.1041	0.4075	0.6557		96	93	89		Xenobiotics	Drug - Other	100002324	638-23-3	1490	180.033
5277		Chemical	1,3-propanediol	LC/MS pos early	45434	C02457		10442		3.9	1.14	2.08	0.29	0.97	0.23		0.6672	0.6657	0.8191	0.6862	0.6865	0.5147	0.7697	0.9996	0.2625	0.9948		0.6959	2.7135	0.7917	1.4479	0.7967	0.1851		46	50	57		Xenobiotics	Chemical	100001175	504-63-2	832	77.0597
5282			sulfate*	LC/MS neg	46960	C00059	HMDB01448	1118		1.01	1.16	1.11	1.15	1.2	1.37		0.8697	0.7366	0.28	0.5381	0.3714	0.4109	0.4384	0.9996	0.4211	0.9948		1.0834	1.0915	1.2564	1.2001	1.3936	1.9146		100	100	100		Xenobiotics	Chemical	100002528	14808-79-8	616	96.9601
5283			lauryl sulfate	LC/MS neg	43446	D01045		8778		0.89	5.12	3.68	5.74	64.67	0.87		0.2935	0.5291	0.7603	0.6789	0.8592	0.572	0.2742	0.9996	0.1608	0.9948		1.7184	1.5328	8.8023	6.3201	3.1532	2.756		100	100	100		Xenobiotics	Chemical	100004287	151-21-3	5345	265.148
5285			O-sulfo-L-tyrosine	LC/MS neg	45413			514186		0.9	0.97	0.95	1.08	1.57	0.33		0.3921	0.5569	0.8022	0.6831	0.5137	0.4585	0.4983	0.9996	0.2814	0.9948		1.0989	0.9846	1.0667	1.0387	2.4859	0.8317		100	100	96		Xenobiotics	Chemical	100005384		990	260.023
5286			myristoyl sulfate	LC/MS neg	44883			5248		0.76	5.07	3.6	6.7	51.78	1.06		0.2072	0.4984	0.7271	0.6682	0.8427	0.5672	0.199	0.9996	0.1674	0.9948		1.6803	1.2707	8.5177	6.0431	2.5973	2.7656		100	100	100		Xenobiotics	Chemical	100004570	1191-50-0	5480	293.179
5304			2-aminophenol sulfate	LC/MS neg	43266		HMDB61116	181670		0.45	0.5	0.49	1.1	1.79	1		0.0255	0.4833	0.0215	0.3773	0.0065	0.128	0.524	0.9996	0.5583	0.9948		1.7719	0.8053	0.8898	0.861	0.1776	0.1776		96	71	82		Xenobiotics	Chemical	100004322		1677	188.002
5347			dexpanthenol	LC/MS pos early	38314	D03726	HMDB04231	4678		0.33	0.35	0.34	1.06	1.9	313.84		0.9509	0.7519	0.9494	0.7164	0.9415	0.5962	0.9914	0.9996	0.6576	0.9948		3.0107	0.9946	1.0591	1.0371	0.5631	176.725		43	36	46		Xenobiotics	Chemical	100002376	16485-10-2	1740	206.139
5349			dimethyl sulfone	LC/MS pos early	43424	C11142	HMDB04983	6213		0.92	0.99	0.97	1.07	2.27	0.07		0.6921	0.677	0.2984	0.5381	0.3584	0.4034	0.6478	0.9996	0.1902	0.9948		1.3264	1.2204	1.3112	1.2802	2.6532	0.1918		82	79	82		Xenobiotics	Chemical	100004284	67-71-0	832	95.0161
5391			succinimide	LC/MS polar	41888	C07273		11439		0.56	0.59	0.58	1.05	1.12	0.65		0.1945	0.4948	0.1306	0.446	0.1096	0.2789	0.9551	0.9996	0.6173	0.9948		1.4069	0.7945	0.8343	0.8207	0.6677	0.4357		71	50	54		Xenobiotics	Chemical	100003696	123-56-8	2155	116.035
5409			3-hydroxypyridine sulfate	LC/MS neg	48448					0.62	1.09	0.93	1.76	2.96	1		0.313	0.5295	0.3107	0.5381	0.234	0.3548	0.907	0.9996	0.1129	0.9948		2.0311	1.2574	2.2191	1.8907	0.0506	0.0506		71	57	54		Xenobiotics	Chemical	100006098	1955-23-3	1595.5	173.987
5420			6-hydroxyindole sulfate	LC/MS neg	48698			122198196		0.65	0.6	0.61	0.92	1.38	13.33		0.1348	0.4833	0.0421	0.4175	0.0302	0.1753	0.9369	0.9996	0.3749	0.9948		1.4981	0.9668	0.8917	0.9173	0.1684	2.2455		93	86	79		Xenobiotics	Chemical	100006260		2498	212.002
5424			thioproline	LC/MS pos early	53231			93176		0.62	1	0.87	1.6	1.04	0.03		0.1794	0.4854	0.4053	0.5685	0.2164	0.3446	0.5195	0.9996	0.8879	0.9948		0.7627	0.4761	0.7625	0.6647	0.3776	0.0108		71	64	57		Xenobiotics	Chemical	100009232	34592-47-4	1250	134.027
5425			p-toluic acid	LC/MS neg	37499	C01454	HMDB29635	7470		0.94	1.27	1.16	1.35	1.48	2.57		0.8816	0.737	0.2608	0.5309	0.3483	0.4016	0.3406	0.9996	0.4142	0.9948		1.0457	0.9881	1.3323	1.2147	1.1483	2.9568		100	100	100		Xenobiotics	Chemical	100002056	99-94-5	2463	135.045
5449			4-chlorobenzoic acid	LC/MS neg	63988					0.82	1.27	1.12	1.54	1.66	5.98		0.438	0.5745	0.405	0.5685	0.6412	0.5005	0.1379	0.9996	0.2638	0.9948		1.1827	0.9741	1.499	1.3197	0.5629	3.3687		93	100	89		Xenobiotics	Chemical	100021784	74-11-3	3015	154.991
5538	Partially Characterized Molecules	Partially Characterized Molecules	pentose acid*	LC/MS polar	63264					3.33	2.45	2.75	0.74	2.01	1		0.6921	0.677	0.77	0.6789	0.9977	0.6061	0.5716	0.9996	0.5858	0.9948		1.5217	5.0619	3.7267	4.1826	0.1269	0.1269		71	64	61		Partially Characterized Molecules	Partially Characterized Molecules	100021467		2180	165.04
	Unnamed Biochemicals		X - 07765	LC/MS neg	46590					0.99	1.01	1	1.02	1.33	1		0.318	0.5303	0.9524	0.7178	0.6968	0.516	0.2923	0.9996	0.3924	0.9948		1.2042	1.1903	1.2158	1.2071	0.2117	0.2117		57	79	57		---	---	---	---	---	---
			X - 11261	LC/MS pos late	32578					0.72	1.11	0.97	1.53	1.75	0.72		0.1174	0.4833	0.4142	0.5685	0.2026	0.3331	0.5419	0.9996	0.2668	0.9948		1.3492	0.9734	1.4913	1.3144	1.6726	1.2016		100	100	100		---	---	---	---	---	---
			X - 11381	LC/MS neg	46347					0.79	0.94	0.89	1.19	0.99	1.03		0.6052	0.6476	0.8382	0.6894	0.7282	0.5256	0.7563	0.9996	0.6827	0.9948		1.1638	0.921	1.0979	1.0375	0.7144	0.7393		89	100	93		---	---	---	---	---	---
			X - 11407	LC/MS neg	46596					3.03	2.29	2.54	0.75	2.14	1.71		0.0321	0.4833	0.2102	0.5018	0.035	0.1753	0.232	0.9996	0.8922	0.9948		1.0087	3.056	2.3068	2.5626	1.9366	3.319		68	79	64		---	---	---	---	---	---
			X - 11787	LC/MS pos early	33132					0.99	0.92	0.94	0.93	0.99	1.05		0.5974	0.644	0.435	0.5734	0.403	0.4224	0.9918	0.9996	0.5462	0.9948		1.0314	1.0161	0.9492	0.972	1.2501	1.3172		100	100	100		---	---	---	---	---	---
			X - 11795	LC/MS pos early	33140					1.27	1.78	1.6	1.4	2.3	0.16		0.3942	0.5569	0.1986	0.4937	0.1742	0.3098	0.7943	0.9996	0.1907	0.9948		1.2557	1.5924	2.2332	2.0144	1.4848	0.2444		79	79	79		---	---	---	---	---	---
			X - 12007	LC/MS neg	46610					0.77	0.81	0.8	1.05	1.48	1		0.4856	0.6055	0.3956	0.5661	0.3549	0.4033	0.9828	0.9996	0.6437	0.9948		0.8245	0.6354	0.6662	0.6557	0.2738	0.2738		57	43	36		---	---	---	---	---	---
			X - 12026	LC/MS neg	47905					2.05	1.71	1.83	0.83	1.63	0.47		0.1909	0.4907	0.1431	0.45	0.0751	0.2362	0.8259	0.9996	0.5772	0.9948		0.5735	1.1782	0.9833	1.0499	0.5158	0.2413		43	57	54		---	---	---	---	---	---
			X - 12027	LC/MS neg	47510					5.8	0.73	2.46	0.13	1	1		0.2867	0.5291	0.3262	0.5381	0.6016	0.4903	0.1882	0.9996				0.1289	0.7476	0.094	0.3172	0.094	0.094		7	14	0		---	---	---	---	---	---
			X - 12100	LC/MS pos early	47687					0.81	0.75	0.77	0.93	1.88	1.62		0.1059	0.4833	0.0707	0.4201	0.0214	0.1654	0.566	0.9996	0.5949	0.9948		1.3028	1.0552	0.9806	1.006	0.4708	0.7616		100	93	100		---	---	---	---	---	---
			X - 12101	LC/MS pos early	47642					1.32	1.18	1.23	0.9	1.12	0.54		0.3378	0.5342	0.8525	0.6905	0.7666	0.5363	0.3206	0.9996	0.5535	0.9948		1.058	1.3929	1.25	1.2988	1.9014	1.0321		96	100	86		---	---	---	---	---	---
			X - 12117	LC/MS pos early	47695					0.59	0.3	0.4	0.51	1.07	1		0.7676	0.7094	0.4156	0.5685	0.69	0.5151	0.346	0.9996	0.8013	0.9948		3.382	1.9943	1.0268	1.3572	0.4124	0.4124		82	71	68		---	---	---	---	---	---
			X - 12411	LC/MS neg	46616					1.43	1.81	1.68	1.26	1.19	0.39		0.2197	0.5019	0.239	0.5188	0.1453	0.3034	0.8625	0.9996	0.8997	0.9948		0.6849	0.9803	1.2385	1.1503	0.7744	0.3015		46	71	64		---	---	---	---	---	---
			X - 12462	LC/MS pos early	46620					0.84	0.77	0.79	0.92	4.4	0.25		0.1803	0.4854	0.1434	0.45	0.0609	0.2166	0.718	0.9996	0.9554	0.9948		1.7832	1.4928	1.3745	1.4149	1.8106	0.4573		100	93	93		---	---	---	---	---	---
			X - 12524	LC/MS neg	46621					0.82	0.86	0.85	1.05	1.83	0.78		0.2652	0.5245	0.3542	0.55	0.2065	0.3375	0.6079	0.9996	0.5115	0.9948		1.2925	1.0594	1.1104	1.093	1.1789	0.9226		100	100	100		---	---	---	---	---	---
			X - 12798	LC/MS pos early	46624					1.17	1.03	1.07	0.88	0.93	0.24		0.9401	0.7519	0.9198	0.7098	0.9762	0.6033	0.8849	0.9996	0.2386	0.9948		1.0947	1.2769	1.1228	1.1754	0.2735	0.066		93	100	96		---	---	---	---	---	---
			X - 13007	LC/MS neg	47203					1.33	1.27	1.29	0.95	2.54	2.67		0.6671	0.6657	0.3318	0.543	0.3611	0.4036	0.7724	0.9996	0.4927	0.9948		1.156	1.5416	1.4684	1.4934	1.0561	2.8172		75	71	79		---	---	---	---	---	---
			X - 13504	LC/MS pos early	47616					0.71	0.7	0.71	0.99	1.05	2.5		0.239	0.5127	0.1597	0.4732	0.1176	0.2825	0.9842	0.9996	0.5536	0.9948		1.304	0.9254	0.9173	0.9201	0.948	2.3659		100	100	100		---	---	---	---	---	---
			X - 13507	LC/MS pos early	47439					0.96	1.62	1.39	1.69	2.71	5.28		0.8687	0.7366	0.982	0.7229	0.9288	0.5959	0.8973	0.9996	0.3538	0.9948		0.9107	0.872	1.4756	1.2695	0.2217	1.1696		68	79	61		---	---	---	---	---	---
			X - 13835	LC/MS pos early	35730					1.37	0.81	1	0.59	1.45	4.67		0.62	0.6532	0.6641	0.6421	0.5816	0.4849	0.8449	0.9996	0.3041	0.9948		1.5032	2.0652	1.2227	1.5104	0.2642	1.2337		93	93	100		---	---	---	---	---	---
			X - 14056	LC/MS pos early	46632					0.62	0.61	0.61	0.97	0.68	0.02		0.1337	0.4833	0.07	0.4201	0.0361	0.1753	0.9442	0.9996	0.0342	0.9948		3.1292	1.9483	1.8935	1.9122	2.279	0.0427		100	100	100		---	---	---	---	---	---
			X - 14383	LC/MS neg	47230					0.61	0.4	0.47	0.65	2.66	14.6		0.45	0.5804	0.2004	0.4937	0.2166	0.3446	0.8087	0.9996	0.9954	0.9977		1.7866	1.0849	0.708	0.8367	0.1486	2.169		64	50	61		---	---	---	---	---	---
			X - 14392	LC/MS neg	47233					0.85	0.57	0.67	0.67	1.83	46.14		0.742	0.703	0.5103	0.5994	0.7493	0.5317	0.3558	0.9996	0.8936	0.9948		3.4907	2.9652	1.9978	2.3282	0.2214	10.2165		86	100	93		---	---	---	---	---	---
			X - 14904	LC/MS neg	47204					1.11	0.64	0.8	0.57	2.81	7.02		0.4084	0.5576	0.5105	0.5994	0.3881	0.4179	0.7193	0.9996	0.9687	0.9948		2.3576	2.6282	1.5053	1.8887	0.5969	4.1925		57	64	71		---	---	---	---	---	---
			X - 15161	LC/MS pos early	47620					1.14	0.76	0.89	0.67	0.86	0.01		0.4213	0.5642	0.3934	0.5661	0.3116	0.3903	0.8985	0.9996	0.1346	0.9948		0.9125	1.0368	0.6903	0.8086	0.5105	0.0049		75	57	57		---	---	---	---	---	---
			X - 15666	LC/MS pos early	47800					0.58	0.67	0.64	1.15	2.33	3.27		0.0616	0.4833	0.0798	0.4201	0.017	0.1603	0.4558	0.9996	0.9689	0.9948		1.3736	0.8029	0.9195	0.8797	0.5396	1.7633		100	100	96		---	---	---	---	---	---
			X - 16267	LC/MS neg	47273					0.75	1.07	0.96	1.43	4.45	7.17		0.6316	0.6532	0.5296	0.5994	0.4944	0.4563	0.9083	0.9996	0.9549	0.9948		1.0598	0.7912	1.1307	1.0148	0.4918	3.524		82	93	75		---	---	---	---	---	---
			X - 17009	LC/MS neg	47545					0.52	0.8	0.7	1.54	4.12	35.05		0.1125	0.4833	0.9908	0.7229	0.4965	0.4563	0.1177	0.9996	0.0049	0.9948		2.9054	1.5094	2.3255	2.0469	0.4381	15.3544		93	79	89		---	---	---	---	---	---
			X - 17010	LC/MS neg	47993					7.21	1.04	3.14	0.14	2.01	10.46		0.0739	0.4833	0.6951	0.6549	0.1231	0.283	0.1027	0.9996	0.4752	0.9948		0.3883	2.799	0.4019	1.2205	0.1884	1.9705		25	50	21		---	---	---	---	---	---
			X - 17301	LC/MS pos early	47808					0.05	0.09	0.07	1.58	1.89	2.67		0.112	0.4833	0.3368	0.5445	0.2301	0.3544	0.238	0.9996	0.3029	0.9948		5.7081	0.3102	0.4887	0.4277	0.2702	0.7218		18	14	21		---	---	---	---	---	---
			X - 17348	LC/MS neg	46989					1.54	0.74	1.01	0.48	0.93	8.78		0.1355	0.4833	0.4104	0.5685	0.9382	0.5962	0.0338	0.9996	0.1955	0.9948		1.3161	2.0253	0.9769	1.3349	0.1315	1.1549		64	93	50		---	---	---	---	---	---
			X - 17861	LC/MS neg	47300					0.79	0.98	0.92	1.24	1.81	33.64		0.413	0.5581	0.3556	0.55	0.2846	0.3797	0.8896	0.9996	0.6116	0.9948		1.0548	0.8362	1.0368	0.9683	0.0506	1.702		93	100	82		---	---	---	---	---	---
			X - 18278	LC/MS neg	47341					0.57	0.65	0.62	1.14	3.74	1		0.6823	0.6718	0.9811	0.7229	0.8431	0.5672	0.6871	0.9996	0.9192	0.9948		0.6329	0.3603	0.4118	0.3942	0.0793	0.0793		21	36	29		---	---	---	---	---	---
			X - 19929	LC/MS neg	47378					0.85	0.93	0.91	1.09	2.43	4.32		0.1647	0.4854	0.1499	0.4552	0.0519	0.1989	0.6957	0.9996	0.8259	0.9948		1.1668	0.9943	1.0884	1.0563	0.4467	1.9285		100	100	93		---	---	---	---	---	---
			X - 19931	LC/MS neg	47380					0.83	0.92	0.89	1.11	4.05	0.53		0.1363	0.4833	0.1188	0.4352	0.0355	0.1753	0.6852	0.9996	0.935	0.9948		1.028	0.8513	0.948	0.915	1.0267	0.5442		100	93	89		---	---	---	---	---	---
			X - 21283	LC/MS pos early	46285					1.02	0.92	0.95	0.9	1.11	0.33		0.8265	0.726	0.1437	0.45	0.2681	0.3732	0.1554	0.9996	0.6788	0.9948		1.0799	1.1007	0.9886	1.0269	1.2641	0.415		100	100	100		---	---	---	---	---	---
			X - 21353	LC/MS neg	46398					0.73	0.75	0.74	1.02	1.31	0.38		0.4762	0.596	0.4194	0.5689	0.3689	0.4101	0.9743	0.9996	0.7024	0.9948		1.0707	0.7836	0.8003	0.7946	0.9908	0.3787		61	57	46		---	---	---	---	---	---
			X - 22140	LC/MS neg	47386					0.74	1.08	0.96	1.45	3.79	3.61		0.1849	0.4862	0.8541	0.6905	0.4011	0.4223	0.2474	0.9996	0.8605	0.9948		1.1212	0.8304	1.2059	1.0777	0.7883	2.8423		93	86	93		---	---	---	---	---	---
			X - 22162	LC/MS pos early	47417					1	0.82	0.89	0.82	1.13	1.65		0.5563	0.6394	0.6623	0.6421	0.9582	0.6015	0.3041	0.9996	0.7039	0.9948		1.2961	1.302	1.0687	1.1483	0.8143	1.3462		100	100	100		---	---	---	---	---	---
			X - 23276	LC/MS neg	48972					13.51	0.54	4.97	0.04	1.64	1		0.0932	0.4833	0.5681	0.6091	0.2451	0.3628	0.0671	0.9996	0.3466	0.9948		0.1041	1.4067	0.0563	0.5174	0.0464	0.0464		11	29	4		---	---	---	---	---	---
			X - 23557	LC/MS neg	49433					0.94	0.65	0.75	0.69	1.11	0.06		0.5834	0.6406	0.018	0.3346	0.0396	0.1813	0.165	0.9996	0.3985	0.9948		1.0978	1.0333	0.713	0.8224	1.736	0.105		89	86	68		---	---	---	---	---	---
			X - 23644	LC/MS pos early	49521					0.67	1.34	1.11	2.01	4.83	6.97		0.6258	0.6532	0.5046	0.5994	0.7691	0.5367	0.2884	0.9996	0.1736	0.9948		2.3235	1.5525	3.119	2.5841	0.1028	0.7162		96	100	96		---	---	---	---	---	---
			X - 23653	LC/MS pos early	49530					1.09	0.92	0.98	0.85	1.26	3.47		0.6808	0.6718	0.805	0.6839	0.9813	0.6033	0.5356	0.9996	0.8609	0.9948		1.1333	1.2359	1.0459	1.1108	1.1065	3.8375		96	100	96		---	---	---	---	---	---
			X - 23654	LC/MS pos early	49531					0.76	0.71	0.73	0.94	1.15	1		0.0799	0.4833	0.005	0.2039	0.004	0.1107	0.4674	0.9996	0.6151	0.9948		1.1712	0.8877	0.837	0.8543	0.4371	0.4371		96	71	68		---	---	---	---	---	---
			X - 23655	LC/MS pos early	49532					0.24	0.33	0.3	1.39	2.26	1		0.0795	0.4833	0.1113	0.4315	0.0699	0.2265	0.8117	0.9996	0.7152	0.9948		2.0967	0.5057	0.7016	0.6347	0.1648	0.1648		54	64	39		---	---	---	---	---	---
			X - 23662	LC/MS pos early	49539					0.72	0.84	0.8	1.17	1.65	1.77		0.8433	0.7298	0.5346	0.5994	0.5927	0.4903	0.7443	0.9996	0.8275	0.9948		2.7153	1.9555	2.2893	2.1753	0.8598	1.5222		82	86	82		---	---	---	---	---	---
			X - 23665	LC/MS pos early	49542					0.98	0.8	0.86	0.81	1.77	1.26		0.2402	0.5127	0.0269	0.3946	0.019	0.1635	0.9655	0.9996	0.8166	0.9948		1.1009	1.078	0.878	0.9463	1.5026	1.8948		100	100	100		---	---	---	---	---	---
			X - 23710	LC/MS pos early	49588					5.13	2.85	3.63	0.56	14.25	2.46		0.0989	0.4833	0.144	0.45	0.0452	0.1894	0.4772	0.9996	0.9294	0.9948		0.3955	2.0277	1.1284	1.4355	1.3329	3.2725		36	50	61		---	---	---	---	---	---
			X - 23780	LC/MS pos early	49679					0.74	0.87	0.82	1.17	2.87	1		0.9905	0.7572	0.7068	0.6588	0.792	0.5459	0.7109	0.9996	0.2384	0.9948		1.2008	0.8849	1.0392	0.9865	0.2144	0.2144		82	79	79		---	---	---	---	---	---
			X - 24185	LC/MS neg	52214					7.7	1.07	3.33	0.14	1	1		0.3356	0.533	0.3265	0.5381	0.2371	0.3565	0.3952	0.9996				0.3622	2.7879	0.3859	1.2061	0.3622	0.3622		4	7	4		---	---	---	---	---	---
			X - 24408	LC/MS pos early	52637					0.55	0.66	0.62	1.2	1.53	2.02		0.0146	0.4833	0.0112	0.3174	0.0026	0.1107	0.96	0.9996	0.6253	0.9948		1.8649	1.0244	1.2268	1.1577	0.3879	0.7842		100	100	100		---	---	---	---	---	---
			X - 24425	LC/MS pos early	52655					0.55	1.3	1.04	2.37	2.62	4.91		0.1823	0.4854	0.4424	0.5772	0.924	0.5945	0.0365	0.9996	0.0324	0.9948		1.6713	0.9156	2.1728	1.7435	0.9822	4.8202		100	100	100		---	---	---	---	---	---
			X - 24431	LC/MS pos early	52661					0.78	1.33	1.14	1.69	1.92	12.11		0.1786	0.4854	0.9678	0.7229	0.4785	0.4493	0.2242	0.9996	0.0311	0.9948		1.2956	1.0168	1.7192	1.4794	0.6736	8.1588		96	93	100		---	---	---	---	---	---
			X - 24432	LC/MS pos early	52662					0.63	1.1	0.94	1.75	1.67	5.4		0.0263	0.4833	0.533	0.5994	0.141	0.2998	0.1425	0.9996	0.0285	0.9948		1.4288	0.9021	1.578	1.3472	1	5.4016		100	93	93		---	---	---	---	---	---
			X - 24435	LC/MS neg	52665					0.84	0.8	0.81	0.95	2.34	0.75		0.3147	0.5303	0.3829	0.56	0.2661	0.3732	0.7656	0.9996	0.8739	0.9948		1.8335	1.5445	1.4606	1.4892	3.4045	2.5572		93	100	86		---	---	---	---	---	---
			X - 24455	LC/MS pos early	52772					0.63	0.76	0.71	1.2	1.18	6.29		0.0258	0.4833	0.0331	0.3946	0.0049	0.1107	0.5269	0.9996	0.9051	0.9948		1.5584	0.9833	1.1798	1.1127	0.4305	2.7079		100	100	100		---	---	---	---	---	---
			X - 24456	LC/MS pos early	52773					0.71	0.66	0.68	0.94	1.13	7.53		0.0791	0.4833	0.0147	0.3217	0.0068	0.128	0.8955	0.9996	0.7369	0.9948		1.555	1.0974	1.0331	1.055	0.2954	2.2258		100	86	93		---	---	---	---	---	---
			X - 24585	LC/MS pos early	52906					0.68	0.48	0.55	0.71	1.02	0.42		0.1373	0.4833	0.001	0.144	0.0021	0.1107	0.1956	0.9996	0.4427	0.9948		1.5081	1.0281	0.727	0.8298	0.3699	0.1567		93	93	75		---	---	---	---	---	---
			X - 24608	LC/MS neg	53023					1.91	1.03	1.33	0.54	1.2	1		0.556	0.6394	0.6973	0.6557	0.9705	0.603	0.4029	0.9996	0.5996	0.9948		0.5933	1.1328	0.611	0.7892	0.0918	0.0918		54	57	43		---	---	---	---	---	---
			X - 24699	LC/MS pos early	53127					0.83	0.87	0.86	1.04	0.99	1.07		0.1273	0.4833	0.137	0.446	0.0615	0.2172	0.5985	0.9996	0.557	0.9948		1.015	0.845	0.883	0.87	0.8069	0.8631		100	100	96		---	---	---	---	---	---
			X - 24729	LC/MS pos early	53158					0.84	0.91	0.89	1.09	1.54	0.28		0.1778	0.4854	0.23	0.5083	0.0963	0.264	0.6619	0.9996	0.5169	0.9948		1.0514	0.8849	0.9609	0.9349	0.8496	0.2411		100	100	96		---	---	---	---	---	---
			X - 24811	LC/MS pos early	54839					0.74	0.56	0.62	0.76	2.75	1		0.8371	0.728	0.6016	0.6221	0.6342	0.5005	0.8344	0.9996	0.7929	0.9948		1.7041	1.2581	0.9508	1.0558	0.0681	0.0681		54	50	50		---	---	---	---	---	---
			X - 24813	LC/MS neg	54841					0.7	0.99	0.89	1.41	1.61	1.83		0.0414	0.4833	0.9234	0.71	0.4672	0.4438	0.0246	0.9996	0.2154	0.9948		1.3995	0.9832	1.3899	1.251	2.3992	4.3806		100	100	100		---	---	---	---	---	---
			X - 25034	LC/MS pos early	61598					4.85	1	2.31	0.21	1	1		0.3356	0.533			0.3233	0.3903	0.3356	0.9996				0.0358	0.1735	0.0358	0.0828	0.0358	0.0358		0	14	0		---	---	---	---	---	---
			X - 25109	LC/MS pos early	61682					1.17	1.62	1.46	1.39	0.74	0.03		0.72	0.687	0.7536	0.6789	0.6846	0.5142	0.9345	0.9996	0.0674	0.9948		1.1749	1.3696	1.9015	1.7199	4.305	0.1493		93	79	86		---	---	---	---	---	---
			X - 25172	LC/MS pos early	62151					2.32	1.23	1.61	0.53	0.98	0.1		0.0552	0.4833	0.4601	0.5889	0.1509	0.3054	0.1696	0.9996	0.382	0.9948		1.1175	2.5955	1.3791	1.7944	0.7022	0.072		68	86	75		---	---	---	---	---	---
			X - 25217	LC/MS pos early	62403					0.34	0.1	0.18	0.28	0.85	1		0.7876	0.7172	0.2262	0.5083	0.5075	0.4585	0.2008	0.9996	0.1432	0.9948		2.0683	0.6973	0.1977	0.3683	0.0684	0.0684		29	36	21		---	---	---	---	---	---
			X - 25219	LC/MS pos early	62405					2.56	0.15	0.98	0.06	0.98	1		0.2821	0.5291	0.3081	0.5381	0.8596	0.572	0.1199	0.9996	0.1198	0.9948		1.7735	4.5479	0.2679	1.7294	0.2063	0.2063		14	29	18		---	---	---	---	---	---
			X - 25244	LC/MS pos early	62451					0.51	0.85	0.73	1.65	1.25	0.04		0.3049	0.5295	0.5331	0.5994	0.3625	0.4043	0.6177	0.9996	0.8763	0.9948		1.2092	0.618	1.0221	0.8841	0.4515	0.0181		68	57	57		---	---	---	---	---	---
			X - 25420	LC/MS pos early	62717					0.8	0.77	0.78	0.97	3.57	0.7		0.1396	0.4833	0.457	0.588	0.1625	0.3074	0.2567	0.9996	0.2124	0.9948		1.479	1.1805	1.1426	1.1555	0.9526	0.668		100	100	100		---	---	---	---	---	---
			X - 25479	LC/MS neg	62903					0.96	0.87	0.9	0.91	1.37	0.66		0.579	0.6398	0.5121	0.5994	0.4539	0.4371	0.9494	0.9996	0.5907	0.9948		0.8265	0.7938	0.7205	0.7455	0.9003	0.5956		86	71	75		---	---	---	---	---	---
			X - 25491	LC/MS pos early	62925					0.68	0.84	0.79	1.23	1.97	0.13		0.2725	0.5291	0.7065	0.6588	0.4461	0.4328	0.4407	0.9996	0.3083	0.9948		2.1358	1.4605	1.7907	1.6779	3.4456	0.4553		96	100	96		---	---	---	---	---	---
			X - 25519	LC/MS pos early	62963					0.98	1.64	1.42	1.67	23.16	0.24		0.4113	0.5576	0.8101	0.6844	0.5564	0.4732	0.5762	0.9996	0.5989	0.9948		1.0937	1.0743	1.7958	1.5494	7.7565	1.8889		100	86	93		---	---	---	---	---	---
			X - 25545	LC/MS pos early	63080					0.81	0.87	0.85	1.07	1.96	0.63		0.1702	0.4854	0.3093	0.5381	0.1205	0.2825	0.3857	0.9996	0.4858	0.9948		1.1113	0.9023	0.9633	0.9425	0.781	0.4893		100	100	100		---	---	---	---	---	---
			X - 25556	LC/MS pos early	63091					0.69	0.77	0.74	1.12	1.83	1.52		0.076	0.4833	0.0389	0.3946	0.0075	0.128	0.5821	0.9996	0.9406	0.9948		1.225	0.8453	0.9471	0.9123	1.0512	1.5936		100	100	100		---	---	---	---	---	---
			X - 25557	LC/MS neg	63092					0.81	0.86	0.84	1.07	1.58	2.42		0.1539	0.4854	0.0926	0.4242	0.036	0.1753	0.7539	0.9996	0.6976	0.9948		1.0813	0.8737	0.9322	0.9122	0.5431	1.3136		100	93	93		---	---	---	---	---	---
			X - 25563	LC/MS pos early	63098					0.81	0.79	0.8	0.98	2.17	1.47		0.1081	0.4833	0.0537	0.4201	0.0141	0.1603	0.6071	0.9996	0.819	0.9948		1.0399	0.8386	0.8227	0.8281	0.6392	0.9391		100	100	100		---	---	---	---	---	---
			X - 25671	LC/MS neg	63440					0.86	0.97	0.93	1.13	1.56	1.72		0.573	0.6398	0.4141	0.5685	0.3817	0.4155	0.8752	0.9996	0.4303	0.9948		1.0985	0.9445	1.0671	1.0253	0.7999	1.3768		89	93	82		---	---	---	---	---	---
			X - 25737	LC/MS neg	63506					2.28	1.01	1.45	0.44	0.91	2.53		0.2159	0.5019	0.8566	0.6905	0.4633	0.4432	0.1933	0.9996	0.2578	0.9948		0.7459	1.7009	0.7561	1.0787	0.4575	1.1566		57	71	54		---	---	---	---	---	---
			X - 25768	LC/MS neg	63537					0.68	0.99	0.88	1.45	2.57	3.89		0.1236	0.4833	0.2205	0.5032	0.0779	0.2396	0.5884	0.9996	0.9741	0.9956		1.2205	0.8326	1.2066	1.0789	0.5782	2.2467		100	93	93		---	---	---	---	---	---
			X - 25770	LC/MS neg	63539					0.78	1.01	0.93	1.3	1.15	9.91		0.2707	0.5291	0.2697	0.5358	0.1604	0.3074	0.9909	0.9996	0.6851	0.9948		1.248	0.9728	1.2603	1.1621	0.3296	3.2656		100	100	89		---	---	---	---	---	---
			X - 25779	LC/MS neg	63548					0.7	0.86	0.81	1.23	1.47	1.68		0.0494	0.4833	0.0724	0.4201	0.0108	0.1554	0.4214	0.9996	0.8846	0.9948		1.1469	0.8077	0.9908	0.9283	0.7102	1.1916		100	86	86		---	---	---	---	---	---
			X - 25785	LC/MS neg	63555					0.82	7.11	4.96	8.71	1.12	1		0.9082	0.7441	0.4308	0.5734	0.4932	0.4563	0.3869	0.9996	0.9333	0.9948		0.5854	0.4779	4.1602	2.9028	0.4221	0.4221		7	7	14		---	---	---	---	---	---
			X - 25814	LC/MS neg	63620					22.37	1.04	8.32	0.05	1	1		0.2651	0.5245	0.7331	0.6688	0.2463	0.3628	0.2932	0.9996				0.4249	9.5041	0.443	3.537	0.3661	0.3661		14	14	11		---	---	---	---	---	---
			X - 25828	LC/MS pos early	63634					1.08	1.24	1.18	1.14	1.11	5.18		0.9326	0.7519	0.8639	0.6913	0.9348	0.5962	0.8436	0.9996	0.491	0.9948		1.5995	1.729	1.9774	1.8926	1.0182	5.2749		100	100	100		---	---	---	---	---	---
			X - 25837	LC/MS neg	63703					0.77	0.99	0.91	1.28	1.34	0.74		0.3654	0.5494	0.5393	0.5994	0.3941	0.4198	0.7329	0.9996	0.309	0.9948		0.8898	0.6838	0.8768	0.8109	1.0064	0.7473		57	29	36		---	---	---	---	---	---
			X - 25861	LC/MS neg	63750					0.75	0.68	0.7	0.91	0.81	0.03		0.3429	0.5352	0.0815	0.4201	0.0803	0.2428	0.6142	0.9996	0.1508	0.9948		1.0962	0.822	0.7454	0.7716	1.4634	0.0498		93	86	75		---	---	---	---	---	---
			X - 25936	LC/MS pos early	63840					0.91	0.89	0.9	0.99	1.03	0.63		0.371	0.5494	0.1882	0.4937	0.1471	0.3034	0.9142	0.9996	0.8083	0.9948		1.1843	1.0743	1.0596	1.0646	1.6232	1.0182		100	100	100		---	---	---	---	---	---
			X - 25948	LC/MS pos early	63899					1.05	1.06	1.05	1.01	1.67	17.14		0.2996	0.5293	0.3625	0.55	0.263	0.3727	0.8066	0.9996	0.1127	0.9948		1.5341	1.6101	1.6221	1.618	0.2579	4.4196		100	100	100		---	---	---	---	---	---
			X - 25955	LC/MS pos early	63906					0.71	0.93	0.86	1.32	1.32	1.03		0.1096	0.4833	0.4506	0.5828	0.1588	0.3074	0.2759	0.9996	0.6393	0.9948		1.2535	0.8843	1.1702	1.0726	1.1017	1.1316		96	100	100		---	---	---	---	---	---
			X - 25958	LC/MS pos early	63909					0.7	0.47	0.55	0.68	3.04	0.02		0.9945	0.7572	0.3207	0.5381	0.4759	0.4492	0.4519	0.9996	0.8612	0.9948		3.0111	2.0995	1.4206	1.6524	2.7738	0.045		93	86	82		---	---	---	---	---	---
